# Supplementary material for: Strontium isoscape of sub-Saharan Africa allows tracing origins of victims of the transatlantic slave trade
Source: Nat Commun. 2024 Dec 30;15:10891. doi: 10.1038/s41467-024-55256-0 (PMC11685951; doi:10.1038/s41467-024-55256-0)
Supplement: Supplementary file 4 — Supplementary Data 1 [file 41467_2024_55256_MOESM4_ESM.xlsx]

## Sheet: Supplementary Data 1
Supplementary Data 1. The dataset of bioavailable strontium isotopes in sub-Saharan Africa
ID	Lab No.	Original_ID	Country	Material Type	Taxa of plants and animals	Latitude	Longitude	87Sr/86Sr	2 Standard Error	Measuring method	Coordinate source	Reference	Source.of.data.reference.ID
1		610	Zimbabwe	Tooth enamel	Rodentia	-18.5907	26.1822	0.725287	NA	NA	Estimated using Coarse Map and Google Earth	Wriston et al. (2013)	58
2		610 REP	Zimbabwe	Tooth enamel	Rodentia	-18.5907	26.1822	0.725273	NA	NA	Estimated using Coarse Map and Google Earth	Wriston et al. (2013)	58
3		Ek	South Africa	Plant	unspecified	-32.7344	19.3341	0.729	NA	ICP-MS	Estimated using Coarse Map and Google Earth	Soderberg et al. (2007)	59
4		Ek	South Africa	Plant	unspecified	-32.7344	19.3341	0.732	NA	ICP-MS	Estimated using Coarse Map and Google Earth	Soderberg et al. (2007)	59
5		1MS	South Africa	Quill	Hystrix africae-australis	-31.9719	19.2316	0.716505	3.3e-05	MC-ICP-MS	Estimated using Coarse Map and Google Earth	Scott et al. (2020)	60
6		2MS	South Africa	Bone	Raphicerus campestris	-31.9719	19.2316	0.71879	1e-05	MC-ICP-MS	Estimated using Coarse Map and Google Earth	Scott et al. (2020)	60
7		3MS	South Africa	Bone	Antidorcas marsupialis	-33.1827	18.0597	0.709483	1e-05	MC-ICP-MS	Estimated using Coarse Map and Google Earth	Scott et al. (2020)	60
8		4MS	South Africa	Bone	Damaliscus pygargus pygargus	-34.0657	20.4687	0.712552	1.1e-05	MC-ICP-MS	Estimated using Coarse Map and Google Earth	Scott et al. (2020)	60
9		5MS	South Africa	Bone	Raphicerus melanotis	-34.0657	20.4687	0.712491	1e-05	MC-ICP-MS	Estimated using Coarse Map and Google Earth	Scott et al. (2020)	60
10		6MS	South Africa	Teeth	Raphicerus melanotis	-31.9719	19.2316	0.71674	1e-05	MC-ICP-MS	Estimated using Coarse Map and Google Earth	Scott et al. (2020)	60
11		7MS	South Africa	Teeth	Procavia capensis	-34.0657	20.4687	0.712384	1e-05	MC-ICP-MS	Estimated using Coarse Map and Google Earth	Scott et al. (2020)	60
12		8MS	South Africa	Teeth	Procavia capensis	-34.0657	20.4687	0.712719	9e-06	MC-ICP-MS	Estimated using Coarse Map and Google Earth	Scott et al. (2020)	60
13		9MS	South Africa	Teeth	Procavia capensis	-34.0657	20.4687	0.712713	1.1e-05	MC-ICP-MS	Estimated using Coarse Map and Google Earth	Scott et al. (2020)	60
14		10MS	South Africa	Teeth	Procavia capensis	-31.9719	19.2316	0.71572	1e-05	MC-ICP-MS	Estimated using Coarse Map and Google Earth	Scott et al. (2020)	60
15		11MS	South Africa	Teeth	Procavia capensis	-31.9719	19.2316	0.718972	1.1e-05	MC-ICP-MS	Estimated using Coarse Map and Google Earth	Scott et al. (2020)	60
16		12MS	South Africa	Teeth	Procavia capensis	-31.9719	19.2316	0.718927	1e-05	MC-ICP-MS	Estimated using Coarse Map and Google Earth	Scott et al. (2020)	60
17		13MS	South Africa	Teeth	Procavia capensis	-31.9719	19.2316	0.718601	1.1e-05	MC-ICP-MS	Estimated using Coarse Map and Google Earth	Scott et al. (2020)	60
18		14MS	South Africa	Teeth	Procavia capensis	-31.9719	19.2316	0.715184	1.3e-05	MC-ICP-MS	Estimated using Coarse Map and Google Earth	Scott et al. (2020)	60
19		15MS	South Africa	Teeth	Procavia capensis	-30.406	18.56	0.755445	1.1e-05	MC-ICP-MS	Estimated using Coarse Map and Google Earth	Scott et al. (2020)	60
20		16MS	South Africa	Teeth	Procavia capensis	-30.406	18.56	0.746843	1.1e-05	MC-ICP-MS	Estimated using Coarse Map and Google Earth	Scott et al. (2020)	60
21		17MS	South Africa	Teeth	Procavia capensis	-28.8716	17.1001	0.726132	1e-05	MC-ICP-MS	Estimated using Coarse Map and Google Earth	Scott et al. (2020)	60
22		18MS	South Africa	Tortoise	Chersina angulata	-33.63	18.4217	0.709282	1.3e-05	MC-ICP-MS	Estimated using Coarse Map and Google Earth	Scott et al. (2020)	60
23		19MSa	South Africa	Bone	Procavia capensis	-30.406	18.56	0.734004	9e-06	MC-ICP-MS	Estimated using Coarse Map and Google Earth	Scott et al. (2020)	60
24		19MSb	South Africa	Teeth	Procavia capensis	-30.406	18.56	0.739244	1.2e-05	MC-ICP-MS	Estimated using Coarse Map and Google Earth	Scott et al. (2020)	60
25		20MS	South Africa	Bone	Pelea capreolus	-34.0657	20.4687	0.712673	1e-05	MC-ICP-MS	Estimated using Coarse Map and Google Earth	Scott et al. (2020)	60
26		21MS	South Africa	Dentin	Pelea capreolus	-34.0657	20.4687	0.712978	1.3e-05	MC-ICP-MS	Estimated using Coarse Map and Google Earth	Scott et al. (2020)	60
27		22MS	South Africa	Tooth enamel	Pelea capreolus	-34.0657	20.4687	0.713088	1.5e-05	MC-ICP-MS	Estimated using Coarse Map and Google Earth	Scott et al. (2020)	60
28		23MS	South Africa	Bone	Damaliscus pygargus pygargus	-34.0657	20.4687	0.712947	1.1e-05	MC-ICP-MS	Estimated using Coarse Map and Google Earth	Scott et al. (2020)	60
29		24MS	South Africa	Dentin	Damaliscus pygargus pygargus	-34.0657	20.4687	0.712802	1.1e-05	MC-ICP-MS	Estimated using Coarse Map and Google Earth	Scott et al. (2020)	60
30		25MS	South Africa	Tooth enamel	Damaliscus pygargus pygargus	-34.0657	20.4687	0.71237	1.2e-05	MC-ICP-MS	Estimated using Coarse Map and Google Earth	Scott et al. (2020)	60
31		1A R	South Africa	Teeth	Rhabodomys pumilio	-34.4241	20.5447	0.70926	1.1e-05	MC-ICP-MS	Estimated using Coarse Map and Google Earth	Scott et al. (2020)	60
32		2A R	South Africa	Teeth	Rhabodomys pumilio	-34.4241	20.5447	0.709256	1.1e-05	MC-ICP-MS	Estimated using Coarse Map and Google Earth	Scott et al. (2020)	60
33		3A R	South Africa	Teeth	Rhabodomys pumilio	-34.4241	20.5447	0.709267	1e-05	MC-ICP-MS	Estimated using Coarse Map and Google Earth	Scott et al. (2020)	60
34		4A R	South Africa	Teeth	Rhabodomys pumilio	-34.4241	20.5447	0.709431	1.9e-05	MC-ICP-MS	Estimated using Coarse Map and Google Earth	Scott et al. (2020)	60
35		5A R	South Africa	Teeth	Rhabodomys pumilio	-34.4241	20.5447	0.709225	1.7e-05	MC-ICP-MS	Estimated using Coarse Map and Google Earth	Scott et al. (2020)	60
36		7A O	South Africa	Teeth	Rhabodomys pumilio	-34.4241	20.5447	0.709942	1.1e-05	MC-ICP-MS	Estimated using Coarse Map and Google Earth	Scott et al. (2020)	60
37		8A R	South Africa	Teeth	Rhabodomys pumilio	-34.0657	20.4687	0.71028	1e-05	MC-ICP-MS	Estimated using Coarse Map and Google Earth	Scott et al. (2020)	60
38		9A R	South Africa	Teeth	Rhabodomys pumilio	-34.0657	20.4687	0.710063	1.3e-05	MC-ICP-MS	Estimated using Coarse Map and Google Earth	Scott et al. (2020)	60
39		10A R	South Africa	Teeth	Rhabodomys pumilio	-34.0657	20.4687	0.709925	1.6e-05	MC-ICP-MS	Estimated using Coarse Map and Google Earth	Scott et al. (2020)	60
40		12A R	South Africa	Teeth	Rhabodomys pumilio	-34.4241	20.5447	0.709388	1.2e-05	MC-ICP-MS	Estimated using Coarse Map and Google Earth	Scott et al. (2020)	60
41		13A R	South Africa	Teeth	Rhabodomys pumilio	-34.4241	20.5447	0.70927	1.3e-05	MC-ICP-MS	Estimated using Coarse Map and Google Earth	Scott et al. (2020)	60
42		14A R	South Africa	Teeth	Rhabodomys pumilio	-34.4241	20.5447	0.70916	1.1e-05	MC-ICP-MS	Estimated using Coarse Map and Google Earth	Scott et al. (2020)	60
43		19A R	South Africa	Teeth	Rhabodomys pumilio	-34.4241	20.5447	0.709141	1.3e-05	MC-ICP-MS	Estimated using Coarse Map and Google Earth	Scott et al. (2020)	60
44		20A R	South Africa	Teeth	Rhabodomys pumilio	-34.4241	20.5447	0.709681	1.3e-05	MC-ICP-MS	Estimated using Coarse Map and Google Earth	Scott et al. (2020)	60
45		21A R	South Africa	Teeth	Rhabodomys pumilio	-34.0657	20.4687	0.710083	1.1e-05	MC-ICP-MS	Estimated using Coarse Map and Google Earth	Scott et al. (2020)	60
46		22A R	South Africa	Teeth	Rhabodomys pumilio	-34.4241	20.5447	0.709196	1e-05	MC-ICP-MS	Estimated using Coarse Map and Google Earth	Scott et al. (2020)	60
47		WP 1	South Africa	Plant	unspecified	-32.7211	17.9271	0.712497	1.3e-05	MC-ICP-MS	Estimated using Coarse Map and Google Earth	Scott et al. (2020)	60
48		WP 2	South Africa	Plant	unspecified	-32.7211	17.9271	0.7129	1.4e-05	MC-ICP-MS	Estimated using Coarse Map and Google Earth	Scott et al. (2020)	60
49		WP 3	South Africa	Plant	unspecified	-32.7211	17.9271	0.714618	7e-06	MC-ICP-MS	Estimated using Coarse Map and Google Earth	Scott et al. (2020)	60
50		WP 4	South Africa	Plant	unspecified	-32.7211	17.9271	0.711469	1.1e-05	MC-ICP-MS	Estimated using Coarse Map and Google Earth	Scott et al. (2020)	60
51		WP 5	South Africa	Plant	unspecified	-32.7211	17.9271	0.711661	1.1e-05	MC-ICP-MS	Estimated using Coarse Map and Google Earth	Scott et al. (2020)	60
52		steenbok 3	South Africa	Tooth enamel	Raphicerus campestris	-32.7924	17.9602	0.710715	1.4e-05	TIMS	Estimated using Coarse Map and Google Earth	Balasse and Ambrose (2002)	61
53		steenbok 4	South Africa	Tooth enamel	Raphicerus campestris	-32.7924	17.9602	0.710223	1.4e-05	TIMS	Estimated using Coarse Map and Google Earth	Balasse and Ambrose (2002)	61
54		steenbok 5	South Africa	Tooth enamel	Raphicerus campestris	-32.7924	17.9602	0.71072	1.4e-05	TIMS	Estimated using Coarse Map and Google Earth	Balasse and Ambrose (2002)	61
55		steenbok 6	South Africa	Tooth enamel	Raphicerus campestris	-32.7924	17.9602	0.710025	1.8e-05	TIMS	Estimated using Coarse Map and Google Earth	Balasse and Ambrose (2002)	61
56		steenbok 7	South Africa	Tooth enamel	Raphicerus campestris	-32.7924	17.9602	0.709916	1.4e-05	TIMS	Estimated using Coarse Map and Google Earth	Balasse and Ambrose (2002)	61
57		MMK3158	South Africa	Tooth enamel	Rodentia	-29.8	25.38	0.7126	NA	TIMS	Reported by Author	Stewart et al. (2020)	62
58		MMK3411	South Africa	Tooth enamel	Rodentia	-28.6	24.08	0.71679	NA	TIMS	Reported by Author	Stewart et al. (2020)	62
59		MMK3432	South Africa	Tooth enamel	Rodentia	-30.33	25.03	0.71377	NA	TIMS	Reported by Author	Stewart et al. (2020)	62
60		MMK3164	South Africa	Tooth enamel	Rodentia	-28.9	23.65	0.71567	NA	TIMS	Reported by Author	Stewart et al. (2020)	62
61		MMK322	South Africa	Tooth enamel	Rodentia	-28.83	24.82	0.71513	NA	TIMS	Reported by Author	Stewart et al. (2020)	62
62		MMK3466	South Africa	Tooth enamel	Rodentia	-29.95	22.05	0.71732	NA	TIMS	Reported by Author	Stewart et al. (2020)	62
63		MMK3459	South Africa	Tooth enamel	Rodentia	-30.17	20.8	0.71576	NA	TIMS	Reported by Author	Stewart et al. (2020)	62
64		MMK3551	South Africa	Tooth enamel	Rodentia	-31.52	19.93	0.71322	NA	TIMS	Reported by Author	Stewart et al. (2020)	62
65		NMB1434	South Africa	Tooth enamel	Rodentia	-28.07	26.33	0.71394	NA	TIMS	Reported by Author	Stewart et al. (2020)	62
66		NMB1576	South Africa	Tooth enamel	Rodentia	-28.87	25.69	0.71617	NA	TIMS	Reported by Author	Stewart et al. (2020)	62
67		NMB1674	South Africa	Tooth enamel	Rodentia	-29.04	27.37	0.71382	NA	TIMS	Reported by Author	Stewart et al. (2020)	62
68		NMB1781	South Africa	Tooth enamel	Rodentia	-28.85	27.91	0.71275	NA	TIMS	Reported by Author	Stewart et al. (2020)	62
69		NMB2608	South Africa	Tooth enamel	Rodentia	-29.57	26.72	0.71198	NA	TIMS	Reported by Author	Stewart et al. (2020)	62
70		NMB2886	South Africa	Tooth enamel	Rodentia	-30.2	25.63	0.71326	NA	TIMS	Reported by Author	Stewart et al. (2020)	62
71		NMB3107	South Africa	Tooth enamel	Rodentia	-28.2	29.15	0.71422	NA	TIMS	Reported by Author	Stewart et al. (2020)	62
72		NMB3126	South Africa	Tooth enamel	Rodentia	-28.33	27.75	0.71494	NA	TIMS	Reported by Author	Stewart et al. (2020)	62
73		NMB3263	South Africa	Tooth enamel	Rodentia	-27.81	26.97	0.71468	NA	TIMS	Reported by Author	Stewart et al. (2020)	62
74		NMB3273	South Africa	Tooth enamel	Rodentia	-27.98	27.59	0.71358	NA	TIMS	Reported by Author	Stewart et al. (2020)	62
75		NMB3448	South Africa	Tooth enamel	Rodentia	-28.74	28.06	0.71273	NA	TIMS	Reported by Author	Stewart et al. (2020)	62
76		NMB3518	South Africa	Tooth enamel	Rodentia	-27.83	28.41	0.71623	NA	TIMS	Reported by Author	Stewart et al. (2020)	62
77		NMB3705	South Africa	Tooth enamel	Rodentia	-30.55	25.35	0.71232	NA	TIMS	Reported by Author	Stewart et al. (2020)	62
78		NMB3739	South Africa	Tooth enamel	Rodentia	-30.52	25.92	0.71394	NA	TIMS	Reported by Author	Stewart et al. (2020)	62
79		NMB3862	South Africa	Tooth enamel	Rodentia	-27.12	28.52	0.71551	NA	TIMS	Reported by Author	Stewart et al. (2020)	62
80		NMB4054	South Africa	Tooth enamel	Rodentia	-29.11	27.64	0.71232	NA	TIMS	Reported by Author	Stewart et al. (2020)	62
81		NMB4131	South Africa	Tooth enamel	Rodentia	-28.57	28.42	0.71266	NA	TIMS	Reported by Author	Stewart et al. (2020)	62
82		NMB4333	South Africa	Tooth enamel	Rodentia	-30.81	27.04	0.71509	NA	TIMS	Reported by Author	Stewart et al. (2020)	62
83		NMB4714	South Africa	Tooth enamel	Rodentia	-31.37	26.72	0.716	NA	TIMS	Reported by Author	Stewart et al. (2020)	62
84		NMB4858	South Africa	Tooth enamel	Rodentia	-31.34	28.03	0.71439	NA	TIMS	Reported by Author	Stewart et al. (2020)	62
85		NMB6667	South Africa	Tooth enamel	Rodentia	-29.87	29.12	0.71206	NA	TIMS	Reported by Author	Stewart et al. (2020)	62
86		NMB6937	South Africa	Tooth enamel	Rodentia	-29.2	29.13	0.70852	NA	TIMS	Reported by Author	Stewart et al. (2020)	62
87		NMB7003	South Africa	Tooth enamel	Rodentia	-28.78	27.3	0.71517	NA	TIMS	Reported by Author	Stewart et al. (2020)	62
88		NMB7331	South Africa	Tooth enamel	Rodentia	-29.32	28.08	0.70816	NA	TIMS	Reported by Author	Stewart et al. (2020)	62
89		NMB8166	South Africa	Tooth enamel	Rodentia	-29.22	28.32	0.71161	NA	TIMS	Reported by Author	Stewart et al. (2020)	62
90		NMB8202	South Africa	Tooth enamel	Rodentia	-30.14	27.53	0.71535	NA	TIMS	Reported by Author	Stewart et al. (2020)	62
91		NMB8357	South Africa	Tooth enamel	Rodentia	-28.47	28.41	0.70879	NA	TIMS	Reported by Author	Stewart et al. (2020)	62
92		NMB8427	South Africa	Tooth enamel	Rodentia	-29.42	28.48	0.70781	NA	TIMS	Reported by Author	Stewart et al. (2020)	62
93		NMB8641	South Africa	Tooth enamel	Rodentia	-29.85	27.56	0.70918	NA	TIMS	Reported by Author	Stewart et al. (2020)	62
94		NMB9196	South Africa	Tooth enamel	Rodentia	-28.46	28.7	0.7143	NA	TIMS	Reported by Author	Stewart et al. (2020)	62
95		Lake Nakuru NP	Kenya	Hair	Rhinoceroses	-0.46	36.09	0.7074	NA	MC-ICP-MS	Reported by Author	Cerling et al., 2018	63
96		Masai Mara NR	Kenya	Hair	Rhinoceroses	-1.41	35.08	0.7111	NA	MC-ICP-MS	Reported by Author	Cerling et al., 2018	63
97		Mugie GR	Kenya	Hair	Rhinoceroses	0.74	36.63	0.7073	NA	MC-ICP-MS	Reported by Author	Cerling et al., 2018	63
98		Nairobi NP	Kenya	Hair	Rhinoceroses	-1.36	36.85	0.7072	NA	MC-ICP-MS	Reported by Author	Cerling et al., 2018	63
99		Ol Jogi GR	Kenya	Hair	Rhinoceroses	0.24	36.98	0.7076	NA	MC-ICP-MS	Reported by Author	Cerling et al., 2018	63
100		Ol Pejeta	Kenya	Hair	Rhinoceroses	0.04	36.93	0.7062	NA	MC-ICP-MS	Reported by Author	Cerling et al., 2018	63
101		Solio GR	Kenya	Hair	Rhinoceroses	-0.24	36.88	0.7057	NA	MC-ICP-MS	Reported by Author	Cerling et al., 2018	63
102		Tsavo–Ngulia	Kenya	Hair	Rhinoceroses	-3.05	38.3	0.7073	NA	MC-ICP-MS	Reported by Author	Cerling et al., 2018	63
103		Tsavo East NP	Kenya	Hair	Rhinoceroses	-3.36	38.61	0.7105	NA	MC-ICP-MS	Reported by Author	Cerling et al., 2018	63
104		6278	Somalia	Tooth enamel/Bone	Papio	8.8	48.8667	0.707604	NA	TIMS	Reported by Author	Dominy et al. (2020)	64
105		1927.8.14.1	Somalia	Tooth enamel/Bone	Papio	9.98333	45.2167	0.709239	NA	TIMS	Reported by Author	Dominy et al. (2020)	64
106		1910.10.3.1	Somalia	Tooth enamel/Bone	Papio	9.93333	45.2	0.707509	NA	TIMS	Reported by Author	Dominy et al. (2020)	64
107		82185	South Sudan	Tooth enamel/Bone	Papio	6.36667	31.3333	0.712311	NA	TIMS	Reported by Author	Dominy et al. (2020)	64
108		Sudan II	Sudan	Tooth enamel/Bone	Papio	15.45	36.4	0.708761	NA	TIMS	Reported by Author	Dominy et al. (2020)	64
109		MFNP6	Uganda	Tooth enamel/Bone	Papio	2.27729	31.4617	0.711806	NA	TIMS	Reported by Author	Dominy et al. (2020)	64
110		MFNP8	Uganda	Tooth enamel/Bone	Papio	2.27729	31.4617	0.711651	NA	TIMS	Reported by Author	Dominy et al. (2020)	64
111		MFNP3	Uganda	Tooth enamel/Bone	Papio	2.27729	31.4617	0.711659	NA	TIMS	Reported by Author	Dominy et al. (2020)	64
112		SEM BAB3	Uganda	Tooth enamel/Bone	Papio	0.908781	30.356	0.709508	NA	TIMS	Reported by Author	Dominy et al. (2020)	64
113		SEM BAB2	Uganda	Tooth enamel/Bone	Papio	0.908781	30.356	0.708062	NA	TIMS	Reported by Author	Dominy et al. (2020)	64
114		QENP5	Uganda	Tooth enamel/Bone	Papio	-0.01036	30.0028	0.707549	NA	TIMS	Reported by Author	Dominy et al. (2020)	64
115		81062	Ethiopia	Tooth enamel/Bone	Papio	7.83333	36.0667	0.707375	NA	TIMS	Reported by Author	Dominy et al. (2020)	64
116		81061	Ethiopia	Tooth enamel/Bone	Papio	7.83333	36.0667	0.707406	NA	TIMS	Reported by Author	Dominy et al. (2020)	64
117		ABYS I	Eritrea	Tooth enamel/Bone	Papio	15.3333	38.75	0.70703	NA	TIMS	Reported by Author	Dominy et al. (2020)	64
118		Eritrea 1	Eritrea	Tooth enamel/Bone	Papio	15.6167	38.9667	0.707788	NA	TIMS	Reported by Author	Dominy et al. (2020)	64
119		Eritrea 2	Eritrea	Tooth enamel/Bone	Papio	15.6167	38.9667	0.707925	NA	TIMS	Reported by Author	Dominy et al. (2020)	64
120		Eritrea 3	Eritrea	Tooth enamel/Bone	Papio	15.3324	38.9262	0.709306	NA	TIMS	Reported by Author	Dominy et al. (2020)	64
121		1669	Somalia	Tooth enamel/Bone	Papio	2.36	45.39	0.707928	NA	TIMS	Reported by Author	Dominy et al. (2020)	64
122		3267	Somalia	Tooth enamel/Bone	Papio	2.78	45.5	0.707693	NA	TIMS	Reported by Author	Dominy et al. (2020)	64
123		3016	Somalia	Tooth enamel/Bone	Papio	0.49	42.78	0.707935	NA	TIMS	Reported by Author	Dominy et al. (2020)	64
124		2557	Somalia	Tooth enamel/Bone	Papio	2.14	45.12	0.707665	NA	TIMS	Reported by Author	Dominy et al. (2020)	64
125		2460	Somalia	Tooth enamel/Bone	Papio	3.85	45.57	0.708416	NA	TIMS	Reported by Author	Dominy et al. (2020)	64
126		216246	Mozambique	Tooth enamel/Bone	Papio	-19.2	34.85	0.723349	NA	TIMS	Reported by Author	Dominy et al. (2020)	64
127		216250	Mozambique	Tooth enamel/Bone	Papio	-21.67	33.53	0.720642	NA	TIMS	Reported by Author	Dominy et al. (2020)	64
128		216247	Mozambique	Tooth enamel/Bone	Papio	-19.2	34.85	0.724701	NA	TIMS	Reported by Author	Dominy et al. (2020)	64
129		216249	Mozambique	Tooth enamel/Bone	Papio	-21.67	33.53	0.722069	NA	TIMS	Reported by Author	Dominy et al. (2020)	64
130		EAM 1S	South Africa	Shell	Achatina	-28.9355	31.1258	0.708116	1.8e-05	MC-ICP-MS	Estimated using Coarse Map and Google Earth	Arnold et al. (2013)	65
131		EAM 2S	South Africa	Shell	Achatina	-28.9099	31.0369	0.715447	1.3e-05	MC-ICP-MS	Estimated using Coarse Map and Google Earth	Arnold et al. (2013)	65
132		EAM 3S	South Africa	Shell	Achatina	-28.9454	31.0269	0.712434	2e-05	MC-ICP-MS	Estimated using Coarse Map and Google Earth	Arnold et al. (2013)	65
133		EAM 4S	South Africa	Shell	Achatina	-28.9619	31.0774	0.711033	2e-05	MC-ICP-MS	Estimated using Coarse Map and Google Earth	Arnold et al. (2013)	65
134		EAM 5S	South Africa	Shell	Achatina	-28.9502	31.1045	0.709031	1.1e-05	MC-ICP-MS	Estimated using Coarse Map and Google Earth	Arnold et al. (2013)	65
135		EAM 6S	South Africa	Shell	Achatina	-28.9403	31.0393	0.715619	1.6e-05	MC-ICP-MS	Estimated using Coarse Map and Google Earth	Arnold et al. (2013)	65
136		EAM 7S	South Africa	Shell	Achatina	-28.8604	30.9969	0.715913	2.6e-05	MC-ICP-MS	Estimated using Coarse Map and Google Earth	Arnold et al. (2013)	65
137		EAM 8S	South Africa	Shell	Achatina	-28.8636	30.9924	0.714362	1.9e-05	MC-ICP-MS	Estimated using Coarse Map and Google Earth	Arnold et al. (2013)	65
138		EAM 9S	South Africa	Shell	Achatina	-28.8647	31.0332	0.715531	1.3e-05	MC-ICP-MS	Estimated using Coarse Map and Google Earth	Arnold et al. (2013)	65
139		26	Zimbabwe	Plant	unspecified	-21.59	29.8664	0.7054	1.2e-05	MC-ICP-MS	Reported by Author	House et al. (2021)	66
140		27	Zimbabwe	Plant	unspecified	-21.65	29.8931	0.706	1e-05	MC-ICP-MS	Reported by Author	House et al. (2021)	66
141		28	Zimbabwe	Plant	unspecified	-21.7	29.9125	0.7072	1.3e-05	MC-ICP-MS	Reported by Author	House et al. (2021)	66
142		29	Zimbabwe	Plant	unspecified	-21.79	29.9144	0.7063	1.1e-05	MC-ICP-MS	Reported by Author	House et al. (2021)	66
143		30	Zimbabwe	Plant	unspecified	-21.86	29.9025	0.7067	9e-06	MC-ICP-MS	Reported by Author	House et al. (2021)	66
144		10	Zimbabwe	Plant	unspecified	-21.02	30.7658	0.7232	1.1e-05	MC-ICP-MS	Reported by Author	House et al. (2021)	66
145		17	Zimbabwe	Plant	unspecified	-20.75	31.3992	0.7238	1.5e-05	MC-ICP-MS	Reported by Author	House et al. (2021)	66
146		11	Zimbabwe	Plant	unspecified	-21.02	30.8022	0.7244	9e-06	MC-ICP-MS	Reported by Author	House et al. (2021)	66
147		12	Zimbabwe	Plant	unspecified	-21.03	30.8308	0.737	1.1e-05	MC-ICP-MS	Reported by Author	House et al. (2021)	66
148		13	Zimbabwe	Plant	unspecified	-21.04	30.8675	0.748	1e-05	MC-ICP-MS	Reported by Author	House et al. (2021)	66
149		8	Zimbabwe	Plant	unspecified	-20.15	30.7825	0.7236	1.1e-05	MC-ICP-MS	Reported by Author	House et al. (2021)	66
150		7	Zimbabwe	Plant	unspecified	-20.17	30.7636	0.7238	1.1e-05	MC-ICP-MS	Reported by Author	House et al. (2021)	66
151		14	Zimbabwe	Plant	unspecified	-20.1089	30.925	0.7241	1.4e-05	MC-ICP-MS	Reported by Author	House et al. (2021)	66
152		6	Zimbabwe	Plant	unspecified	-20.2	30.7269	0.725	1.1e-05	MC-ICP-MS	Reported by Author	House et al. (2021)	66
153		19	Zimbabwe	Plant	unspecified	-20.97	31.4906	0.7157	1.1e-05	MC-ICP-MS	Reported by Author	House et al. (2021)	66
154		23	Zimbabwe	Plant	unspecified	-21.14	31.5189	0.7172	1.3e-05	MC-ICP-MS	Reported by Author	House et al. (2021)	66
155		20	Zimbabwe	Plant	unspecified	-21.02	31.5061	0.7321	1e-05	MC-ICP-MS	Reported by Author	House et al. (2021)	66
156		21	Zimbabwe	Plant	unspecified	-21.07	31.5256	0.7339	1.2e-05	MC-ICP-MS	Reported by Author	House et al. (2021)	66
157		18	Zimbabwe	Plant	unspecified	-20.83	31.4833	0.7349	1.4e-05	MC-ICP-MS	Reported by Author	House et al. (2021)	66
158		22	Zimbabwe	Plant	unspecified	-21.11	31.5264	0.7375	1.1e-05	MC-ICP-MS	Reported by Author	House et al. (2021)	66
159		24	Zimbabwe	Plant	unspecified	-21.18	31.4833	0.7408	1e-05	MC-ICP-MS	Reported by Author	House et al. (2021)	66
160		25	Zimbabwe	Plant	unspecified	-20.27	30.9258	0.7552	1.4e-05	MC-ICP-MS	Reported by Author	House et al. (2021)	66
161		2	Zimbabwe	Plant	unspecified	-20.3	30.9181	0.7746	1e-05	MC-ICP-MS	Reported by Author	House et al. (2021)	66
162		1	Zimbabwe	Plant	unspecified	-20.3	30.9383	0.7827	1.7e-05	MC-ICP-MS	Reported by Author	House et al. (2021)	66
163		34	Zimbabwe	Plant	unspecified	-19.88	30.7436	0.785	1e-05	MC-ICP-MS	Reported by Author	House et al. (2021)	66
164		3	Zimbabwe	Plant	unspecified	-20.27	30.9211	0.7879	1.3e-05	MC-ICP-MS	Reported by Author	House et al. (2021)	66
165		35	Zimbabwe	Plant	unspecified	-19.96	30.7594	0.7906	NA	MC-ICP-MS	Reported by Author	House et al. (2021)	66
166		33	Zimbabwe	Plant	unspecified	-19.65	30.7639	0.8092	NA	MC-ICP-MS	Reported by Author	House et al. (2021)	66
167		32	Zimbabwe	Plant	unspecified	-19.55	30.6636	0.8282	NA	MC-ICP-MS	Reported by Author	House et al. (2021)	66
168		31	Zimbabwe	Plant	unspecified	-19.52	30.6178	0.8781	NA	MC-ICP-MS	Reported by Author	House et al. (2021)	66
169			South Africa	Soil leachates		-33.9361	18.862	0.712	NA	Quadrupole-based ICP-MS	Estimated using Coarse Map and Google Earth	Vorster et al. (2010)	67
170			South Africa	Soil leachates		-34.4935	19.3345	0.7121	NA	Quadrupole-based ICP-MS	Estimated using Coarse Map and Google Earth	Vorster et al. (2010)	67
171		RND 130919	South Africa	Bone	Procavia capensis	-33.4267	18.3046	0.715661	1.2e-05	MC-ICP-MS	Reported by Author	Lehmann et al. (2018)	68
172		RND130914	South Africa	Bone	Procavia capensis	-33.4267	18.3046	0.713183	1.5e-05	MC-ICP-MS	Reported by Author	Lehmann et al. (2018)	68
173		RND130915	South Africa	Bone	Procavia capensis	-33.4267	18.3046	0.713116	1.1e-05	MC-ICP-MS	Reported by Author	Lehmann et al. (2018)	68
174		RND130916	South Africa	Bone	Procavia capensis	-33.4267	18.3046	0.713353	1e-05	MC-ICP-MS	Reported by Author	Lehmann et al. (2018)	68
175		SA14M-500	South Africa	Bone	Psammobates geometricus	-33.4267	18.3046	0.711421	1.3e-05	MC-ICP-MS	Reported by Author	Lehmann et al. (2018)	68
176		Silvertree upper (granite location)	South Africa	Plant	Leucadendron argenteum	-34.0243	18.4106	0.719891	9e-06	MC-ICP-MS	Reported by Author	Lehmann et al. (2018)	68
177		P1	South Africa	Plant	Pteridium sp.	-33.73	18.9291	0.7193	1.5e-05	MC-ICP-MS	Reported by Author	Lehmann et al. (2018)	68
178		P2	South Africa	Plant	Morella serrata	-33.73	18.9291	0.717402	1.6e-05	MC-ICP-MS	Reported by Author	Lehmann et al. (2018)	68
179		P3	South Africa	Plant	Searsia sp.	-33.73	18.9291	0.718053	1.3e-05	MC-ICP-MS	Reported by Author	Lehmann et al. (2018)	68
180		P4	South Africa	Plant	Eriocephalus cf africanus	-33.73	18.9291	0.722416	1.3e-05	MC-ICP-MS	Reported by Author	Lehmann et al. (2018)	68
181		P5	South Africa	Plant	Dodonea viscosa	-33.73	18.9291	0.723563	1.1e-05	MC-ICP-MS	Reported by Author	Lehmann et al. (2018)	68
182		P6	South Africa	Plant	Protea sp.	-33.73	18.9291	0.722537	1.8e-05	MC-ICP-MS	Reported by Author	Lehmann et al. (2018)	68
183		UCT 2274	South Africa	Bone	Hystrix africaeaustralis	-33.3853	18.8997	0.715332	1.4e-05	MC-ICP-MS	Reported by Author	Lehmann et al. (2018)	68
184		UCT 3389	South Africa	Bone	Psammobates geometricus	-31.8833	25.6833	0.71854	1.4e-05	MC-ICP-MS	Reported by Author	Lehmann et al. (2018)	68
185		UCT 3390	South Africa	Bone	Psammobates geometricus	-31.8833	25.6833	0.72039	1.3e-05	MC-ICP-MS	Reported by Author	Lehmann et al. (2018)	68
186		UCT 3392	South Africa	Bone	Psammobates geometricus	-31.8833	25.6833	0.71841	1.1e-05	MC-ICP-MS	Reported by Author	Lehmann et al. (2018)	68
187		SA14M-103	South Africa	Tooth enamel	Rodentia	-33.1044	18.2423	0.710276	1e-05	MC-ICP-MS	Reported by Author	Lehmann et al. (2018)	68
188		SA14M-106	South Africa	Tooth enamel	Rodentia	-33.1044	18.2423	0.71031	1.4e-05	MC-ICP-MS	Reported by Author	Lehmann et al. (2018)	68
189		UCT 130921	South Africa	Bone	Procavia capensis	-32.1585	19.1833	0.718119	1.3e-05	MC-ICP-MS	Reported by Author	Lehmann et al. (2018)	68
190		UCT 14347E	South Africa	Bone	Procavia capensis	-32.1585	19.1833	0.718546	1.3e-05	MC-ICP-MS	Reported by Author	Lehmann et al. (2018)	68
191		UCT 14347	South Africa	Bone	Procavia capensis	-32.1585	19.1833	0.718411	1.2e-05	MC-ICP-MS	Reported by Author	Lehmann et al. (2018)	68
192		UCT 14335	South Africa	Bone	Procavia capensis	-32.161	19.1851	0.714159	1.1e-05	MC-ICP-MS	Reported by Author	Lehmann et al. (2018)	68
193		UCT 14335E	South Africa	Bone	Procavia capensis	-32.161	19.1851	0.714092	1.3e-05	MC-ICP-MS	Reported by Author	Lehmann et al. (2018)	68
194		UCT 4082	South Africa	Tooth enamel	Hystrix africaeaustralis	-32.073	19.0796	0.718039	1.3e-05	MC-ICP-MS	Reported by Author	Lehmann et al. (2018)	68
195		UCT 2544	South Africa	Bone	Orycteropus afer	-32.073	19.0796	0.716081	1.4e-05	MC-ICP-MS	Reported by Author	Lehmann et al. (2018)	68
196			South Africa	Bone	Ovis	-34.0779	18.8918	0.71283	NA	VG Sector mass spectrometer	Estimated using Coarse Map and Google Earth	Sealy et al. (1995)	69
197			South Africa	Bone	Bos	-34.0779	18.8918	0.71373	NA	VG Sector mass spectrometer	Estimated using Coarse Map and Google Earth	Sealy et al. (1995)	69
198		Swartkrans Member3-P1	South Africa	Tooth enamel	Bovidae sp.	-26.019	27.719	0.72662	NA	LA-MC-ICP-MS	Estimated using Coarse Map and Google Earth	Balter et al. (2012)	70
199		Swartkrans Member3-P2	South Africa	Tooth enamel	Bovidae sp.	-26.019	27.719	0.72856	NA	LA-MC-ICP-MS	Estimated using Coarse Map and Google Earth	Balter et al. (2012)	70
200		Swartkrans Member3-P2b	South Africa	Tooth enamel	Bovidae sp.	-26.019	27.719	0.72949	NA	LA-MC-ICP-MS	Estimated using Coarse Map and Google Earth	Balter et al. (2012)	70
201		Swartkrans Member3-P3	South Africa	Tooth enamel	Bovidae sp.	-26.019	27.719	0.7278	NA	LA-MC-ICP-MS	Estimated using Coarse Map and Google Earth	Balter et al. (2012)	70
202		Swartkrans Member3-P4	South Africa	Tooth enamel	Bovidae sp.	-26.019	27.719	0.7314	NA	LA-MC-ICP-MS	Estimated using Coarse Map and Google Earth	Balter et al. (2012)	70
203		Sterkfontein Member5-P1	South Africa	Tooth enamel	Bovidae sp.	-26.0168	27.7335	0.73531	NA	LA-MC-ICP-MS	Estimated using Coarse Map and Google Earth	Balter et al. (2012)	70
204		Sterkfontein Member5-P2	South Africa	Tooth enamel	Bovidae sp.	-26.0168	27.7335	0.73409	NA	LA-MC-ICP-MS	Estimated using Coarse Map and Google Earth	Balter et al. (2012)	70
205		Sterkfontein Member5-P3	South Africa	Tooth enamel	Bovidae sp.	-26.0168	27.7335	0.73531	NA	LA-MC-ICP-MS	Estimated using Coarse Map and Google Earth	Balter et al. (2012)	70
206		Sterkfontein Member5-P4	South Africa	Tooth enamel	Bovidae sp.	-26.0168	27.7335	0.73632	NA	LA-MC-ICP-MS	Estimated using Coarse Map and Google Earth	Balter et al. (2012)	70
207		Sterkfontein Member5-P5	South Africa	Tooth enamel	Bovidae sp.	-26.0168	27.7335	0.73746	NA	LA-MC-ICP-MS	Estimated using Coarse Map and Google Earth	Balter et al. (2012)	70
208		Swartkrans Member2-P1	South Africa	Tooth enamel	Bovidae sp.	-26.019	27.719	0.72538	NA	LA-MC-ICP-MS	Estimated using Coarse Map and Google Earth	Balter et al. (2012)	70
209		Swartkrans Member2-P2	South Africa	Tooth enamel	Bovidae sp.	-26.019	27.719	0.72452	NA	LA-MC-ICP-MS	Estimated using Coarse Map and Google Earth	Balter et al. (2012)	70
210		Swartkrans Member2-P3	South Africa	Tooth enamel	Bovidae sp.	-26.019	27.719	0.72228	NA	LA-MC-ICP-MS	Estimated using Coarse Map and Google Earth	Balter et al. (2012)	70
211		Swartkrans Member2-P3b	South Africa	Tooth enamel	Bovidae sp.	-26.019	27.719	0.72519	NA	LA-MC-ICP-MS	Estimated using Coarse Map and Google Earth	Balter et al. (2012)	70
212		Swartkrans Member2-P4	South Africa	Tooth enamel	Bovidae sp.	-26.019	27.719	0.72804	NA	LA-MC-ICP-MS	Estimated using Coarse Map and Google Earth	Balter et al. (2012)	70
213		Dura River B	Uganda	Plant	unspecified	0.459119	30.3807	0.709684	NA	MC-ICP-MS	Estimated using Coarse Map and Google Earth	Hamilton (2018)	71
214		Dura River C	Uganda	Plant	unspecified	0.356447	30.3806	0.714275	NA	MC-ICP-MS	Estimated using Coarse Map and Google Earth	Hamilton (2018)	71
215		Nyakagera A	Uganda	Plant	unspecified	0.563153	30.3588	0.717556	NA	MC-ICP-MS	Estimated using Coarse Map and Google Earth	Hamilton (2018)	71
216		Nyakagera B	Uganda	Plant	unspecified	0.558875	30.3633	0.71164	NA	MC-ICP-MS	Estimated using Coarse Map and Google Earth	Hamilton (2018)	71
217		Nyakagera C	Uganda	Plant	unspecified	0.555547	30.3635	0.712225	NA	MC-ICP-MS	Estimated using Coarse Map and Google Earth	Hamilton (2018)	71
218		Nyakagera D	Uganda	Plant	unspecified	0.546708	30.3673	0.71016	NA	MC-ICP-MS	Estimated using Coarse Map and Google Earth	Hamilton (2018)	71
219		Nyakagera E	Uganda	Plant	unspecified	0.533028	30.3682	0.709213	NA	MC-ICP-MS	Estimated using Coarse Map and Google Earth	Hamilton (2018)	71
220		Mikana A	Uganda	Plant	unspecified	0.576881	30.3604	0.71692	NA	MC-ICP-MS	Estimated using Coarse Map and Google Earth	Hamilton (2018)	71
221		Mikana B	Uganda	Plant	unspecified	0.572422	30.3614	0.719245	NA	MC-ICP-MS	Estimated using Coarse Map and Google Earth	Hamilton (2018)	71
222		Mikana C	Uganda	Plant	unspecified	0.567317	30.3636	0.72014	NA	MC-ICP-MS	Estimated using Coarse Map and Google Earth	Hamilton (2018)	71
223		Kanyanchu A	Uganda	Plant	unspecified	0.496222	30.4228	0.733286	NA	MC-ICP-MS	Estimated using Coarse Map and Google Earth	Hamilton (2018)	71
224		Kanyanchu B	Uganda	Plant	unspecified	0.483544	30.4272	0.72481	NA	MC-ICP-MS	Estimated using Coarse Map and Google Earth	Hamilton (2018)	71
225		Kanyanchu C	Uganda	Plant	unspecified	0.479531	30.4236	0.7223	NA	MC-ICP-MS	Estimated using Coarse Map and Google Earth	Hamilton (2018)	71
226		Kanyanchu D	Uganda	Plant	unspecified	0.470522	30.4153	0.72391	NA	MC-ICP-MS	Estimated using Coarse Map and Google Earth	Hamilton (2018)	71
227		MtKen_11	Kenya	Plant	unspecified (green coffees)	-0.15	37.3	0.7061	NA	MC-ICP-MS	Reported by Author	Rodrigues et al. (2011)	72
228		MtKen_12	Kenya	Plant	unspecified (green coffees)	-0.15	37.3	0.7074	NA	MC-ICP-MS	Reported by Author	Rodrigues et al. (2011)	72
229		MtKen_13	Kenya	Plant	unspecified (green coffees)	-0.15	37.3	0.7074	NA	MC-ICP-MS	Reported by Author	Rodrigues et al. (2011)	72
230		MtKen_14	Kenya	Plant	unspecified (green coffees)	-0.15	37.3	0.7062	NA	MC-ICP-MS	Reported by Author	Rodrigues et al. (2011)	72
231		MtKen_15	Kenya	Plant	unspecified (green coffees)	-0.15	37.3	0.7065	NA	MC-ICP-MS	Reported by Author	Rodrigues et al. (2011)	72
232		MtKen_16	Kenya	Plant	unspecified (green coffees)	-0.15	37.3	0.7067	NA	MC-ICP-MS	Reported by Author	Rodrigues et al. (2011)	72
233		MtKen_17	Kenya	Plant	unspecified (green coffees)	-0.15	37.3	0.7072	NA	MC-ICP-MS	Reported by Author	Rodrigues et al. (2011)	72
234		MtKen_18	Kenya	Plant	unspecified (green coffees)	-0.15	37.3	0.7066	NA	MC-ICP-MS	Reported by Author	Rodrigues et al. (2011)	72
235		MtKen_19	Kenya	Plant	unspecified (green coffees)	-0.15	37.3	0.7075	NA	MC-ICP-MS	Reported by Author	Rodrigues et al. (2011)	72
236		MtKen_20	Kenya	Plant	unspecified (green coffees)	-0.15	37.3	0.7063	NA	MC-ICP-MS	Reported by Author	Rodrigues et al. (2011)	72
237		kmi-21	Kenya	Plant	unspecified (green coffees)	-0.91	37.3	0.7073	NA	MC-ICP-MS	Reported by Author	Rodrigues et al. (2011)	72
238		kmi-22	Kenya	Plant	unspecified (green coffees)	-0.91	37.3	0.7072	NA	MC-ICP-MS	Reported by Author	Rodrigues et al. (2011)	72
239		LNJ-6	Tanzania	Plant	unspecified (green coffees)	-7.17	31.33	0.7072	NA	MC-ICP-MS	Reported by Author	Rodrigues et al. (2011)	72
240		MtKil-7	Tanzania	Plant	unspecified (green coffees)	-3.12	37.21	0.7047	NA	MC-ICP-MS	Reported by Author	Rodrigues et al. (2011)	72
241		MtKil-8	Tanzania	Plant	unspecified (green coffees)	-3.12	37.21	0.7047	NA	MC-ICP-MS	Reported by Author	Rodrigues et al. (2011)	72
242		MtKil-9	Tanzania	Plant	unspecified (green coffees)	-3.12	37.21	0.7058	NA	MC-ICP-MS	Reported by Author	Rodrigues et al. (2011)	72
243		MtKil-10	Tanzania	Plant	unspecified (green coffees)	-3.12	37.21	0.7047	NA	MC-ICP-MS	Reported by Author	Rodrigues et al. (2011)	72
244		V44	Uganda	Plant	Afromomam corrorima	0.48742	30.3492	0.70913	NA	MC-ICP-MS	Reported by Author	Hamilton et al. (2021)	73
245		V176	Uganda	Plant	Afromomam corrorima	0.45117	30.4058	0.71949	NA	MC-ICP-MS	Reported by Author	Hamilton et al. (2021)	73
246		V46	Uganda	Plant	Afromomam corrorima	0.46668	30.37	0.71421	NA	MC-ICP-MS	Reported by Author	Hamilton et al. (2021)	73
247		V178	Uganda	Plant	Afromomam corrorima	0.44103	30.4017	0.71993	NA	MC-ICP-MS	Reported by Author	Hamilton et al. (2021)	73
248		V49	Uganda	Plant	Afromomam corrorima	0.44682	30.3897	0.71592	NA	MC-ICP-MS	Reported by Author	Hamilton et al. (2021)	73
249		V51	Uganda	Plant	Afromomam corrorima	0.42813	30.4086	0.71305	NA	MC-ICP-MS	Reported by Author	Hamilton et al. (2021)	73
250		V53	Uganda	Plant	Afromomam corrorima	0.45308	30.4214	0.72488	NA	MC-ICP-MS	Reported by Author	Hamilton et al. (2021)	73
251		V55	Uganda	Plant	Afromomam corrorima	0.47333	30.4312	0.7242	NA	MC-ICP-MS	Reported by Author	Hamilton et al. (2021)	73
252		V90	Uganda	Plant	unspecified	0.36265	30.3753	0.71325	NA	MC-ICP-MS	Reported by Author	Hamilton et al. (2021)	73
253		V94	Uganda	Plant	unspecified	0.36078	30.3387	0.71631	NA	MC-ICP-MS	Reported by Author	Hamilton et al. (2021)	73
254		V88	Uganda	Plant	Afromomam corrorima	0.35663	30.3817	0.71688	NA	MC-ICP-MS	Reported by Author	Hamilton et al. (2021)	73
255		V86	Uganda	Plant	Afromomam corrorima	0.36482	30.3978	0.71304	NA	MC-ICP-MS	Reported by Author	Hamilton et al. (2021)	73
256		V115	Uganda	Plant	Acanthus eminens	0.54725	30.3517	0.71076	NA	MC-ICP-MS	Reported by Author	Hamilton et al. (2021)	73
257		V253	Uganda	Plant	Acanthus eminens	0.57933	30.3749	0.71889	NA	MC-ICP-MS	Reported by Author	Hamilton et al. (2021)	73
258		V15	Uganda	Plant	Acanthus eminens	0.53438	30.3785	0.70849	NA	MC-ICP-MS	Reported by Author	Hamilton et al. (2021)	73
259		V38	Uganda	Plant	Afromomam corrorima	0.57253	30.3569	0.70876	NA	MC-ICP-MS	Reported by Author	Hamilton et al. (2021)	73
260		V235	Uganda	Plant	Afromomam corrorima	0.56578	30.371	0.71129	NA	MC-ICP-MS	Reported by Author	Hamilton et al. (2021)	73
261		V252	Uganda	Plant	Afromomam corrorima	0.57933	30.3749	0.71854	NA	MC-ICP-MS	Reported by Author	Hamilton et al. (2021)	73
262		V250	Uganda	Plant	Afromomam corrorima	0.57353	30.3774	0.71431	NA	MC-ICP-MS	Reported by Author	Hamilton et al. (2021)	73
263		V260	Uganda	Plant	Afromomam corrorima	0.5722	30.357	0.70884	NA	MC-ICP-MS	Reported by Author	Hamilton et al. (2021)	73
264		V262	Uganda	Plant	Afromomam corrorima	0.5676	30.3588	0.70938	NA	MC-ICP-MS	Reported by Author	Hamilton et al. (2021)	73
265		V22	Uganda	Plant	Ficus capensis	0.55773	30.3742	0.7078	NA	MC-ICP-MS	Reported by Author	Hamilton et al. (2021)	73
266		V4	Uganda	Plant	Mimulopsis spp.	0.58308	30.3662	0.70832	NA	MC-ICP-MS	Reported by Author	Hamilton et al. (2021)	73
267		V1	Uganda	Plant	Mimulopsis spp.	0.56763	30.3588	0.70926	NA	MC-ICP-MS	Reported by Author	Hamilton et al. (2021)	73
268		V10	Uganda	Plant	Palisota schweinfurthii	0.5485	30.3655	0.70972	NA	MC-ICP-MS	Reported by Author	Hamilton et al. (2021)	73
269		V41	Uganda	Plant	Palisota schweinfurthii	0.57253	30.3569	0.70865	NA	MC-ICP-MS	Reported by Author	Hamilton et al. (2021)	73
270		V254	Uganda	Plant	Palisota schweinfurthii	0.57933	30.3749	0.71847	NA	MC-ICP-MS	Reported by Author	Hamilton et al. (2021)	73
271		V19	Uganda	Plant	Palisota schweinfurthii	0.53472	30.3776	0.70896	NA	MC-ICP-MS	Reported by Author	Hamilton et al. (2021)	73
272		V42	Uganda	Plant	Palisota schweinfurthii	0.54473	30.358	0.7097	NA	MC-ICP-MS	Reported by Author	Hamilton et al. (2021)	73
273		V17	Uganda	Plant	Palisota schweinfurthii	0.53408	30.3568	0.70831	NA	MC-ICP-MS	Reported by Author	Hamilton et al. (2021)	73
274		V81	Uganda	Plant	Palisota schweinfurthii	0.53905	30.384	0.70914	NA	MC-ICP-MS	Reported by Author	Hamilton et al. (2021)	73
275		V77	Uganda	Plant	Afromomam corrorima	0.51688	30.3968	0.70956	NA	MC-ICP-MS	Reported by Author	Hamilton et al. (2021)	73
276		V74	Uganda	Plant	Afromomam corrorima	0.51203	30.4106	0.71093	NA	MC-ICP-MS	Reported by Author	Hamilton et al. (2021)	73
277		V72	Uganda	Plant	Afromomam corrorima	0.50842	30.4224	0.71686	NA	MC-ICP-MS	Reported by Author	Hamilton et al. (2021)	73
278		V78	Uganda	Plant	Afromomam corrorima	0.52457	30.3928	0.70853	NA	MC-ICP-MS	Reported by Author	Hamilton et al. (2021)	73
279		V73	Uganda	Plant	Palisota schweinfurthii	0.50888	30.4164	0.71567	NA	MC-ICP-MS	Reported by Author	Hamilton et al. (2021)	73
280		V56	Uganda	Plant	unspecified	0.48525	30.4421	0.72453	NA	MC-ICP-MS	Reported by Author	Hamilton et al. (2021)	73
281		V172	Uganda	Plant	Afromomam corrorima	0.46902	30.4155	0.71853	NA	MC-ICP-MS	Reported by Author	Hamilton et al. (2021)	73
282		V173B	Uganda	Plant	Afromomam corrorima	0.46102	30.4123	0.71765	NA	MC-ICP-MS	Reported by Author	Hamilton et al. (2021)	73
283		V66	Uganda	Plant	unspecified	0.49065	30.4212	0.73312	NA	MC-ICP-MS	Reported by Author	Hamilton et al. (2021)	73
284		V145	Uganda	Plant	Afromomam corrorima	0.49277	30.3928	0.70911	NA	MC-ICP-MS	Reported by Author	Hamilton et al. (2021)	73
285		V71	Uganda	Plant	Afromomam corrorima	0.49855	30.4252	0.7174	NA	MC-ICP-MS	Reported by Author	Hamilton et al. (2021)	73
286		V159	Uganda	Plant	Afromomam corrorima	0.47497	30.4239	0.71944	NA	MC-ICP-MS	Reported by Author	Hamilton et al. (2021)	73
287		V146	Uganda	Plant	Afromomam corrorima	0.48738	30.4231	0.72124	NA	MC-ICP-MS	Reported by Author	Hamilton et al. (2021)	73
288		V165A	Uganda	Plant	Afromomam corrorima	0.50737	30.4456	0.71632	NA	MC-ICP-MS	Reported by Author	Hamilton et al. (2021)	73
289		V165B	Uganda	Plant	Afromomam corrorima	0.50737	30.4456	0.71652	NA	MC-ICP-MS	Reported by Author	Hamilton et al. (2021)	73
290		V166	Uganda	Plant	Afromomam corrorima	0.50953	30.4467	0.72176	NA	MC-ICP-MS	Reported by Author	Hamilton et al. (2021)	73
291		V168	Uganda	Plant	Afromomam corrorima	0.48438	30.4144	0.71955	NA	MC-ICP-MS	Reported by Author	Hamilton et al. (2021)	73
292		V169	Uganda	Plant	Afromomam corrorima	0.47797	30.4145	0.72193	NA	MC-ICP-MS	Reported by Author	Hamilton et al. (2021)	73
293		V69	Uganda	Plant	Afromomam corrorima	0.49543	30.4154	0.7134	NA	MC-ICP-MS	Reported by Author	Hamilton et al. (2021)	73
294		V70	Uganda	Plant	Afromomam corrorima	0.49718	30.4075	0.71681	NA	MC-ICP-MS	Reported by Author	Hamilton et al. (2021)	73
295		V156	Uganda	Plant	Afromomam corrorima	0.48345	30.4308	0.72343	NA	MC-ICP-MS	Reported by Author	Hamilton et al. (2021)	73
296		V163	Uganda	Plant	Afromomam corrorima	0.47122	30.4361	0.72708	NA	MC-ICP-MS	Reported by Author	Hamilton et al. (2021)	73
297		V62	Uganda	Plant	Afromomam corrorima	0.49127	30.4227	0.73392	NA	MC-ICP-MS	Reported by Author	Hamilton et al. (2021)	73
298		V57	Uganda	Plant	Palisota schweinfurthii	0.49692	30.4423	0.71289	NA	MC-ICP-MS	Reported by Author	Hamilton et al. (2021)	73
299		V58	Uganda	Plant	Palisota schweinfurthii	0.49943	30.4329	0.71577	NA	MC-ICP-MS	Reported by Author	Hamilton et al. (2021)	73
300		V29	Uganda	Plant	Palisota schweinfurthii	0.64365	30.3935	0.71048	NA	MC-ICP-MS	Reported by Author	Hamilton et al. (2021)	73
301		V23	Uganda	Plant	Palisota schweinfurthii	0.65383	30.4134	0.712	NA	MC-ICP-MS	Reported by Author	Hamilton et al. (2021)	73
302		V30	Uganda	Plant	Palisota schweinfurthii	0.64887	30.3842	0.7101	NA	MC-ICP-MS	Reported by Author	Hamilton et al. (2021)	73
303		V136	Uganda	Plant	Afromomam corrorima	0.63422	30.3879	0.70921	NA	MC-ICP-MS	Reported by Author	Hamilton et al. (2021)	73
304		V138	Uganda	Plant	Afromomam corrorima	0.62692	30.3926	0.71006	NA	MC-ICP-MS	Reported by Author	Hamilton et al. (2021)	73
305		V141	Uganda	Plant	Palisota schweinfurthii	0.61945	30.3975	0.71006	NA	MC-ICP-MS	Reported by Author	Hamilton et al. (2021)	73
306		S8	Uganda	Plant	unspecified	0.51276	30.3363	0.71401	NA	MC-ICP-MS	Reported by Author	Hamilton et al. (2021)	73
307		S17	Uganda	Plant	Aphania anglensis	0.58709	30.4288	0.7084	NA	MC-ICP-MS	Reported by Author	Hamilton et al. (2021)	73
308		Vic 2	Uganda	Shell	unspecified	-0.0247207	33.2021	0.711266	9e-06	TIMS	Estimated using Coarse Map and Google Earth	Talbot et al. (2000)	74
309		Vic 3	Uganda	Shell	unspecified	-0.0247207	33.2021	0.711274	8e-06	TIMS	Estimated using Coarse Map and Google Earth	Talbot et al. (2000)	74
310		lbis 1-4/1	Uganda	Shell	unspecified	-0.0247207	33.2021	0.711214	8e-06	TIMS	Estimated using Coarse Map and Google Earth	Talbot et al. (2000)	74
311		lbis 1-4/2	Uganda	Shell	unspecified	-0.0247207	33.2021	0.711224	9e-06	TIMS	Estimated using Coarse Map and Google Earth	Talbot et al. (2000)	74
312		Vic 1	Uganda	Shell	unspecified	-0.0247207	33.2021	0.711256	8e-05	TIMS	Estimated using Coarse Map and Google Earth	Talbot et al. (2000)	74
313		ED 1	Uganda	Shell	unspecified	-0.223827	29.6828	0.707392	9e-06	TIMS	Estimated using Coarse Map and Google Earth	Talbot et al. (2000)	74
314		ED 2	Uganda	Shell	unspecified	-0.223827	29.6828	0.70743	8e-06	TIMS	Estimated using Coarse Map and Google Earth	Talbot et al. (2000)	74
315		ED 3	Uganda	Shell	unspecified	-0.223827	29.6828	0.707433	9e-06	TIMS	Estimated using Coarse Map and Google Earth	Talbot et al. (2000)	74
316		Alb 4Pc/a	Uganda	Shell	unspecified	1.91121	31.0817	0.709991	8e-06	TIMS	Estimated using Coarse Map and Google Earth	Talbot et al. (2000)	74
317		Alb 4Pc/b	Uganda	Shell	unspecified	1.91121	31.0817	0.710449	9e-06	TIMS	Estimated using Coarse Map and Google Earth	Talbot et al. (2000)	74
318		Alb 1	Uganda	Shell	unspecified	1.91121	31.0817	0.710285	1.4e-05	TIMS	Estimated using Coarse Map and Google Earth	Talbot et al. (2000)	74
319		WN 1	Sudan	Shell	unspecified	13.5739	32.6355	0.709682	6e-06	TIMS	Estimated using Coarse Map and Google Earth	Talbot et al. (2000)	74
320		WN 11	Sudan	Shell	unspecified	13.5739	32.6355	0.710886	9e-06	TIMS	Estimated using Coarse Map and Google Earth	Talbot et al. (2000)	74
321		WN5	Sudan	Shell	unspecified	13.5739	32.6355	0.710868	8e-06	TIMS	Estimated using Coarse Map and Google Earth	Talbot et al. (2000)	74
322		WN5A	Sudan	Shell	unspecified	13.5739	32.6355	0.710778	8e-06	TIMS	Estimated using Coarse Map and Google Earth	Talbot et al. (2000)	74
323		WN5B	Sudan	Shell	unspecified	13.5739	32.6355	0.710829	8e-06	TIMS	Estimated using Coarse Map and Google Earth	Talbot et al. (2000)	74
324		WN5C	Sudan	Shell	unspecified	13.5739	32.6355	0.710827	8e-06	TIMS	Estimated using Coarse Map and Google Earth	Talbot et al. (2000)	74
325		WN5D	Sudan	Shell	unspecified	13.5739	32.6355	0.710913	8e-06	TIMS	Estimated using Coarse Map and Google Earth	Talbot et al. (2000)	74
326		WN5E	Sudan	Shell	unspecified	13.5739	32.6355	0.710885	8e-06	TIMS	Estimated using Coarse Map and Google Earth	Talbot et al. (2000)	74
327		WN2	Sudan	Shell	unspecified	13.5739	32.6355	0.709499	8e-06	TIMS	Estimated using Coarse Map and Google Earth	Talbot et al. (2000)	74
328		WN10	Sudan	Shell	unspecified	13.5441	32.5411	0.709881	8e-06	TIMS	Estimated using Coarse Map and Google Earth	Talbot et al. (2000)	74
329		WN9	Sudan	Shell	unspecified	14.0487	32.3471	0.709891	8e-06	TIMS	Estimated using Coarse Map and Google Earth	Talbot et al. (2000)	74
330		WN8	Sudan	Shell	unspecified	14.0487	32.3471	0.707823	8e-06	TIMS	Estimated using Coarse Map and Google Earth	Talbot et al. (2000)	74
331		WN8A	Sudan	Shell	unspecified	14.0487	32.3471	0.707955	8e-06	TIMS	Estimated using Coarse Map and Google Earth	Talbot et al. (2000)	74
332		SH 1	Sudan	Shell	unspecified	14.771	32.2605	0.708	8e-06	TIMS	Estimated using Coarse Map and Google Earth	Talbot et al. (2000)	74
333		SH 2	Sudan	Shell	unspecified	14.771	32.2605	0.70846	8e-06	TIMS	Estimated using Coarse Map and Google Earth	Talbot et al. (2000)	74
334		SH 3	Sudan	Shell	unspecified	14.771	32.2605	0.708607	8e-06	TIMS	Estimated using Coarse Map and Google Earth	Talbot et al. (2000)	74
335		BN 2	Sudan	Shell	unspecified	15.042	33.1452	0.707052	8e-06	TIMS	Estimated using Coarse Map and Google Earth	Talbot et al. (2000)	74
336			Kenya	Shell	Melanoides tuberculata	2.6611	36.5879	0.705401	8e-05	TIMS	Reported by Author	van der Lubbe et al. (2017)	75
337			Kenya	Shell	Etheria elliptica	2.6611	36.5879	0.706063	9e-05	TIMS	Reported by Author	van der Lubbe et al. (2017)	75
338			Kenya	Shell	Melanoides tuberculata	2.6272	36.572	0.70532	8e-05	TIMS	Reported by Author	van der Lubbe et al. (2017)	75
339			Kenya	Shell	Melanoides tuberculata	2.6261	36.5712	0.705261	8e-05	TIMS	Reported by Author	van der Lubbe et al. (2017)	75
340			Kenya	Shell	Melanoides tuberculata	2.6255	36.5716	0.705373	9e-05	TIMS	Reported by Author	van der Lubbe et al. (2017)	75
341			Kenya	Shell	Melanoides tuberculata	2.6247	36.5715	0.705305	0.00013	TIMS	Reported by Author	van der Lubbe et al. (2017)	75
342			Kenya	Shell	Bivalve shell	2.6237	36.5713	0.705244	0.0001	TIMS	Reported by Author	van der Lubbe et al. (2017)	75
343			Kenya	Shell	Melanoides tuberculata	2.6192	36.5711	0.705213	8e-05	TIMS	Reported by Author	van der Lubbe et al. (2017)	75
344		FG3: 80-79 cm	Kenya	Shell	Potamocypris sp.	3.5171	35.9094	0.705024	5e-05	TIMS	Reported by Author	van der Lubbe et al. (2017)	75
345		FG3: 45-44 cm	Kenya	Shell	Potamocypris sp.	3.5171	35.9094	0.705064	4e-05	TIMS	Reported by Author	van der Lubbe et al. (2017)	75
346		SG13	Kenya	Shell	Chambardia wahlbergi	3.5171	35.9094	0.70491	9e-05	TIMS	Reported by Author	van der Lubbe et al. (2017)	75
347		DD68 Sangulf-(juvenile)	Kenya	Shell	Chambardia wahlbergi	3.5171	35.9094	0.704977	0.00016	TIMS	Reported by Author	van der Lubbe et al. (2017)	75
348		DD68 Sangulf (adult)	Kenya	Shell	Chambardia wahlbergi	3.5171	35.9094	0.705015	0.00013	TIMS	Reported by Author	van der Lubbe et al. (2017)	75
349		KJ04-37-A	Kenya	Shell	Bivalve shell	3.9522	39.2888	0.70534	7e-05	TIMS	Reported by Author	van der Lubbe et al. (2017)	75
350		KJ04-37-B	Kenya	Shell	Bivalve shell	3.9522	39.2888	0.705363	0.00012	TIMS	Reported by Author	van der Lubbe et al. (2017)	75
351		KJ04-39A	Kenya	Shell	Bivalve shell	3.9522	39.2888	0.706055	0.0001	TIMS	Reported by Author	van der Lubbe et al. (2017)	75
352		KJ04-39-1	Kenya	Shell	Corbicula sp.	3.9522	39.2888	0.705956	9e-05	TIMS	Reported by Author	van der Lubbe et al. (2017)	75
353		KJ04-39-2	Kenya	Shell	Corbicula sp.	3.9522	39.2888	0.706002	7e-05	TIMS	Reported by Author	van der Lubbe et al. (2017)	75
354		KJ04-39-4	Kenya	Shell	Corbicula sp.	3.9522	39.2888	0.706003	0.00019	TIMS	Reported by Author	van der Lubbe et al. (2017)	75
355		KJ04-39-5	Kenya	Shell	Corbicula sp.	3.9522	39.2888	0.706025	9e-05	TIMS	Reported by Author	van der Lubbe et al. (2017)	75
356		06GB-05	Kenya	Shell	Bivalve shell	3.9222	39.2423	0.705454	9e-05	TIMS	Reported by Author	van der Lubbe et al. (2017)	75
357		06GB-05-C	Kenya	Shell	Bivalve shell	3.9222	39.2423	0.70538	9e-05	TIMS	Reported by Author	van der Lubbe et al. (2017)	75
358		06GB-05-B	Kenya	Shell	Bivalve shell	3.9222	39.2423	0.70543	0.0001	TIMS	Reported by Author	van der Lubbe et al. (2017)	75
359		06GB-05-A	Kenya	Shell	Bivalve shell	3.9222	39.2423	0.705457	0.0001	TIMS	Reported by Author	van der Lubbe et al. (2017)	75
360		06GB-06-C	Kenya	Shell	Bivalve shell	3.9222	39.2423	0.705336	8e-05	TIMS	Reported by Author	van der Lubbe et al. (2017)	75
361		06GB-06-B	Kenya	Shell	Bivalve shell	3.9222	39.2423	0.705304	9e-05	TIMS	Reported by Author	van der Lubbe et al. (2017)	75
362		06GB-06-A	Kenya	Shell	Bivalve shell	3.9222	39.2423	0.705273	7e-05	TIMS	Reported by Author	van der Lubbe et al. (2017)	75
363		LT80-2P-67 cm	Kenya	Shell	Ostracoda	2.7125	36.537	0.705092	0.0001	TIMS	Reported by Author	van der Lubbe et al. (2017)	75
364		LT80-2P-156 cm	Kenya	Shell	Ostracoda	2.7125	36.537	0.705092	9e-05	TIMS	Reported by Author	van der Lubbe et al. (2017)	75
365		LT80-2P-258 cm	Kenya	Shell	Ostracoda	2.7125	36.537	0.705093	0.0001	TIMS	Reported by Author	van der Lubbe et al. (2017)	75
366		LT80-2P-362 cm	Kenya	Shell	Ostracoda	2.7125	36.537	0.705133	0.00011	TIMS	Reported by Author	van der Lubbe et al. (2017)	75
367		LT80-2P-471 cm	Kenya	Shell	Ostracoda	2.7125	36.537	0.705155	0.0001	TIMS	Reported by Author	van der Lubbe et al. (2017)	75
368		LT80-2P-561 cm	Kenya	Shell	Ostracoda	2.7125	36.537	0.705177	9e-05	TIMS	Reported by Author	van der Lubbe et al. (2017)	75
369		LT80-2P-674 cm	Kenya	Shell	Ostracoda	2.7125	36.537	0.705179	7e-05	TIMS	Reported by Author	van der Lubbe et al. (2017)	75
370		LT80-2P-774 cm	Kenya	Shell	Ostracoda	2.7125	36.537	0.705246	7e-05	TIMS	Reported by Author	van der Lubbe et al. (2017)	75
371		LT80-2P-844 cm	Kenya	Shell	Ostracoda	2.7125	36.537	0.705271	0.0001	TIMS	Reported by Author	van der Lubbe et al. (2017)	75
372		LT80-2P-962 cm	Kenya	Shell	Ostracoda	2.7125	36.537	0.705298	0.00011	TIMS	Reported by Author	van der Lubbe et al. (2017)	75
373		A1	South Africa	Plant	unspecified	-34.1244	21.9339	0.71043	NA	MC-ICP-MS	Reported by Author	Copeland et al. (2016)	6
374		A2	South Africa	Plant	unspecified	-34.0904	21.8996	0.7113	NA	MC-ICP-MS	Reported by Author	Copeland et al. (2016)	6
375		A3	South Africa	Plant	unspecified	-34.0737	21.7655	0.71274	NA	MC-ICP-MS	Reported by Author	Copeland et al. (2016)	6
376		A4	South Africa	Plant	unspecified	-34.0528	21.7519	0.71166	NA	MC-ICP-MS	Reported by Author	Copeland et al. (2016)	6
377		A5	South Africa	Plant	unspecified	-34.1725	21.8035	0.71117	NA	MC-ICP-MS	Reported by Author	Copeland et al. (2016)	6
378		A6	South Africa	Plant	unspecified	-34.0476	22.0458	0.71208	NA	MC-ICP-MS	Reported by Author	Copeland et al. (2016)	6
379		A7	South Africa	Plant	unspecified	-34.0344	22.0396	0.71394	NA	MC-ICP-MS	Reported by Author	Copeland et al. (2016)	6
380		A8	South Africa	Plant	unspecified	-34.0047	21.9926	0.71108	NA	MC-ICP-MS	Reported by Author	Copeland et al. (2016)	6
381		A9	South Africa	Plant	unspecified	-33.8898	22.0245	0.71232	NA	MC-ICP-MS	Reported by Author	Copeland et al. (2016)	6
382		A10	South Africa	Plant	unspecified	-33.873	22.0311	0.71323	NA	MC-ICP-MS	Reported by Author	Copeland et al. (2016)	6
383		A11	South Africa	Plant	unspecified	-34.0263	22.0691	0.71442	NA	MC-ICP-MS	Reported by Author	Copeland et al. (2016)	6
384		A12	South Africa	Plant	unspecified	-34.1418	22.0356	0.71036	NA	MC-ICP-MS	Reported by Author	Copeland et al. (2016)	6
385		A13	South Africa	Plant	unspecified	-34.3277	21.8026	0.70973	NA	MC-ICP-MS	Reported by Author	Copeland et al. (2016)	6
386		A14	South Africa	Plant	unspecified	-34.354	21.6568	0.70973	NA	MC-ICP-MS	Reported by Author	Copeland et al. (2016)	6
387		A15	South Africa	Plant	unspecified	-34.2091	21.6847	0.71014	NA	MC-ICP-MS	Reported by Author	Copeland et al. (2016)	6
388		A16	South Africa	Plant	unspecified	-34.1438	21.5456	0.71175	NA	MC-ICP-MS	Reported by Author	Copeland et al. (2016)	6
389		A17	South Africa	Plant	unspecified	-34.0561	22.2365	0.70935	NA	MC-ICP-MS	Reported by Author	Copeland et al. (2016)	6
390		A18	South Africa	Plant	unspecified	-34.0582	22.3701	0.70954	NA	MC-ICP-MS	Reported by Author	Copeland et al. (2016)	6
391		A19	South Africa	Plant	unspecified	-33.9709	22.5482	0.71569	NA	MC-ICP-MS	Reported by Author	Copeland et al. (2016)	6
392		A20	South Africa	Plant	unspecified	-33.9809	22.5775	0.71178	NA	MC-ICP-MS	Reported by Author	Copeland et al. (2016)	6
393		A21	South Africa	Plant	unspecified	-33.9726	22.5753	0.71085	NA	MC-ICP-MS	Reported by Author	Copeland et al. (2016)	6
394		A22	South Africa	Plant	unspecified	-33.996	22.5568	0.71268	NA	MC-ICP-MS	Reported by Author	Copeland et al. (2016)	6
395		A23	South Africa	Plant	unspecified	-33.8831	22.4311	0.71607	NA	MC-ICP-MS	Reported by Author	Copeland et al. (2016)	6
396		A24	South Africa	Plant	unspecified	-33.8932	22.4228	0.71581	NA	MC-ICP-MS	Reported by Author	Copeland et al. (2016)	6
397		A25	South Africa	Plant	unspecified	-34.0465	22.3113	0.71057	NA	MC-ICP-MS	Reported by Author	Copeland et al. (2016)	6
398		A26	South Africa	Plant	unspecified	-33.5349	22.2777	0.71424	NA	MC-ICP-MS	Reported by Author	Copeland et al. (2016)	6
399		A27	South Africa	Plant	unspecified	-33.5182	22.3225	0.7145	NA	MC-ICP-MS	Reported by Author	Copeland et al. (2016)	6
400		A28	South Africa	Plant	unspecified	-33.4609	22.2549	0.71872	NA	MC-ICP-MS	Reported by Author	Copeland et al. (2016)	6
401		A29	South Africa	Plant	unspecified	-33.4272	22.2513	0.71954	NA	MC-ICP-MS	Reported by Author	Copeland et al. (2016)	6
402		A30	South Africa	Plant	unspecified	-33.3964	22.1192	0.71772	NA	MC-ICP-MS	Reported by Author	Copeland et al. (2016)	6
403		A31	South Africa	Plant	unspecified	-33.3645	22.0929	0.71686	NA	MC-ICP-MS	Reported by Author	Copeland et al. (2016)	6
404		A32	South Africa	Plant	unspecified	-33.6562	22.1602	0.71658	NA	MC-ICP-MS	Reported by Author	Copeland et al. (2016)	6
405		A33	South Africa	Plant	unspecified	-33.6846	22.1485	0.71521	NA	MC-ICP-MS	Reported by Author	Copeland et al. (2016)	6
406		A34	South Africa	Plant	unspecified	-33.7235	22.1173	0.71545	NA	MC-ICP-MS	Reported by Author	Copeland et al. (2016)	6
407		A35	South Africa	Plant	unspecified	-33.7503	22.092	0.71459	NA	MC-ICP-MS	Reported by Author	Copeland et al. (2016)	6
408		A36	South Africa	Plant	unspecified	-34.2104	22.0044	0.70928	NA	MC-ICP-MS	Reported by Author	Copeland et al. (2016)	6
409		A37	South Africa	Plant	unspecified	-34.2102	22.0048	0.7093	NA	MC-ICP-MS	Reported by Author	Copeland et al. (2016)	6
410		A38	South Africa	Plant	unspecified	-34.212	21.9967	0.70932	NA	MC-ICP-MS	Reported by Author	Copeland et al. (2016)	6
411		A39	South Africa	Plant	unspecified	-34.2077	22.0116	0.70934	NA	MC-ICP-MS	Reported by Author	Copeland et al. (2016)	6
412		A40	South Africa	Plant	unspecified	-34.066	22.0549	0.71284	NA	MC-ICP-MS	Reported by Author	Copeland et al. (2016)	6
413		A41	South Africa	Plant	unspecified	-33.995	21.9779	0.71588	NA	MC-ICP-MS	Reported by Author	Copeland et al. (2016)	6
414		A42	South Africa	Plant	unspecified	-34.0722	21.9077	0.71045	NA	MC-ICP-MS	Reported by Author	Copeland et al. (2016)	6
415		A43	South Africa	Plant	unspecified	-34.0763	21.7704	0.714	NA	MC-ICP-MS	Reported by Author	Copeland et al. (2016)	6
416		A44-1	South Africa	Plant	unspecified	-34.0345	22.3216	0.71103	NA	MC-ICP-MS	Reported by Author	Copeland et al. (2016)	6
417		A44-2	South Africa	Plant	unspecified	-34.0345	22.3216	0.71042	NA	MC-ICP-MS	Reported by Author	Copeland et al. (2016)	6
418		A45	South Africa	Plant	unspecified	-34.0202	22.3558	0.71188	NA	MC-ICP-MS	Reported by Author	Copeland et al. (2016)	6
419		A46	South Africa	Plant	unspecified	-33.9963	22.5617	0.71002	NA	MC-ICP-MS	Reported by Author	Copeland et al. (2016)	6
420		A47	South Africa	Plant	unspecified	-33.9916	22.6464	0.70971	NA	MC-ICP-MS	Reported by Author	Copeland et al. (2016)	6
421		A48	South Africa	Plant	unspecified	-33.99	22.8346	0.7106	NA	MC-ICP-MS	Reported by Author	Copeland et al. (2016)	6
422		A49	South Africa	Plant	unspecified	-34.0284	22.8377	0.70939	NA	MC-ICP-MS	Reported by Author	Copeland et al. (2016)	6
423		A50	South Africa	Plant	unspecified	-34.0319	22.8386	0.70936	NA	MC-ICP-MS	Reported by Author	Copeland et al. (2016)	6
424		A51	South Africa	Plant	unspecified	-34.0795	23.0616	0.70932	NA	MC-ICP-MS	Reported by Author	Copeland et al. (2016)	6
425		A52	South Africa	Plant	unspecified	-34.0739	23.064	0.70973	NA	MC-ICP-MS	Reported by Author	Copeland et al. (2016)	6
426		A53	South Africa	Plant	unspecified	-34.181	22.1338	0.71145	NA	MC-ICP-MS	Reported by Author	Copeland et al. (2016)	6
427		A54	South Africa	Plant	unspecified	-34.1743	22.1277	0.71052	NA	MC-ICP-MS	Reported by Author	Copeland et al. (2016)	6
428		A55	South Africa	Plant	unspecified	-34.1656	22.1101	0.71165	NA	MC-ICP-MS	Reported by Author	Copeland et al. (2016)	6
429		A56	South Africa	Plant	unspecified	-34.1219	22.0989	0.71014	NA	MC-ICP-MS	Reported by Author	Copeland et al. (2016)	6
430		A57	South Africa	Plant	unspecified	-34.1181	22.0969	0.71013	NA	MC-ICP-MS	Reported by Author	Copeland et al. (2016)	6
431		A58	South Africa	Plant	unspecified	-34.1164	22.0177	0.71082	NA	MC-ICP-MS	Reported by Author	Copeland et al. (2016)	6
432		A59	South Africa	Plant	unspecified	-34.1159	22.0158	0.71085	NA	MC-ICP-MS	Reported by Author	Copeland et al. (2016)	6
433		A60	South Africa	Plant	unspecified	-34.1863	22.1561	0.71017	NA	MC-ICP-MS	Reported by Author	Copeland et al. (2016)	6
434		A61	South Africa	Plant	unspecified	-34.1872	22.1513	0.70941	NA	MC-ICP-MS	Reported by Author	Copeland et al. (2016)	6
435		A62	South Africa	Plant	unspecified	-34.1891	22.1502	0.70969	NA	MC-ICP-MS	Reported by Author	Copeland et al. (2016)	6
436		A63	South Africa	Plant	unspecified	-34.2066	22.0909	0.70924	NA	MC-ICP-MS	Reported by Author	Copeland et al. (2016)	6
437		A64	South Africa	Plant	unspecified	-34.2063	22.0913	0.70944	NA	MC-ICP-MS	Reported by Author	Copeland et al. (2016)	6
438		A65	South Africa	Plant	unspecified	-34.1986	22.099	0.7096	NA	MC-ICP-MS	Reported by Author	Copeland et al. (2016)	6
439		A66	South Africa	Plant	unspecified	-34.1559	22.0984	0.71014	NA	MC-ICP-MS	Reported by Author	Copeland et al. (2016)	6
440		A67	South Africa	Plant	unspecified	-34.154	22.0955	0.71067	NA	MC-ICP-MS	Reported by Author	Copeland et al. (2016)	6
441		A68	South Africa	Plant	unspecified	-34.1797	21.9849	0.71018	NA	MC-ICP-MS	Reported by Author	Copeland et al. (2016)	6
442		A69	South Africa	Plant	unspecified	-34.3015	21.9428	0.70923	NA	MC-ICP-MS	Reported by Author	Copeland et al. (2016)	6
443		A70	South Africa	Plant	unspecified	-34.3015	21.9428	0.70929	NA	MC-ICP-MS	Reported by Author	Copeland et al. (2016)	6
444		A71	South Africa	Plant	unspecified	-34.2912	21.895	0.70978	NA	MC-ICP-MS	Reported by Author	Copeland et al. (2016)	6
445		A72	South Africa	Plant	unspecified	-34.2882	21.3989	0.70952	NA	MC-ICP-MS	Reported by Author	Copeland et al. (2016)	6
446		A73	South Africa	Plant	unspecified	-34.3062	21.3502	0.70976	NA	MC-ICP-MS	Reported by Author	Copeland et al. (2016)	6
447		A74	South Africa	Plant	unspecified	-34.3048	21.3426	0.71003	NA	MC-ICP-MS	Reported by Author	Copeland et al. (2016)	6
448		A75-1	South Africa	Plant	unspecified	-34.3518	21.4139	0.70932	NA	MC-ICP-MS	Reported by Author	Copeland et al. (2016)	6
449		A75-2	South Africa	Plant	unspecified	-34.3518	21.4139	0.70951	NA	MC-ICP-MS	Reported by Author	Copeland et al. (2016)	6
450		A76	South Africa	Plant	unspecified	-34.4157	21.3225	0.70949	NA	MC-ICP-MS	Reported by Author	Copeland et al. (2016)	6
451		A77	South Africa	Plant	unspecified	-34.4223	21.3485	0.70924	NA	MC-ICP-MS	Reported by Author	Copeland et al. (2016)	6
452		A78	South Africa	Plant	unspecified	-34.2187	21.3558	0.71012	NA	MC-ICP-MS	Reported by Author	Copeland et al. (2016)	6
453		A79	South Africa	Plant	unspecified	-34.1628	21.308	0.71292	NA	MC-ICP-MS	Reported by Author	Copeland et al. (2016)	6
454		A80	South Africa	Plant	unspecified	-34.1566	21.1284	0.71199	NA	MC-ICP-MS	Reported by Author	Copeland et al. (2016)	6
455		A81	South Africa	Plant	unspecified	-34.1854	21.0548	0.71314	NA	MC-ICP-MS	Reported by Author	Copeland et al. (2016)	6
456		A82	South Africa	Plant	unspecified	-34.2517	20.9925	0.71422	NA	MC-ICP-MS	Reported by Author	Copeland et al. (2016)	6
457		A83	South Africa	Plant	unspecified	-34.4172	20.8015	0.71019	NA	MC-ICP-MS	Reported by Author	Copeland et al. (2016)	6
458		A84	South Africa	Plant	unspecified	-34.4243	20.8572	0.70977	NA	MC-ICP-MS	Reported by Author	Copeland et al. (2016)	6
459		A85	South Africa	Plant	unspecified	-34.4239	20.7744	0.70948	NA	MC-ICP-MS	Reported by Author	Copeland et al. (2016)	6
460		A86	South Africa	Plant	unspecified	-34.4253	20.7748	0.70953	NA	MC-ICP-MS	Reported by Author	Copeland et al. (2016)	6
461		A87	South Africa	Plant	unspecified	-34.3545	20.6004	0.71169	NA	MC-ICP-MS	Reported by Author	Copeland et al. (2016)	6
462		A88	South Africa	Plant	unspecified	-34.3533	20.6003	0.71322	NA	MC-ICP-MS	Reported by Author	Copeland et al. (2016)	6
463		A89	South Africa	Plant	unspecified	-34.4206	20.2329	0.71208	NA	MC-ICP-MS	Reported by Author	Copeland et al. (2016)	6
464		A90	South Africa	Plant	unspecified	-34.5128	20.0719	0.70949	NA	MC-ICP-MS	Reported by Author	Copeland et al. (2016)	6
465		A92	South Africa	Plant	unspecified	-34.6474	20.2095	0.70933	NA	MC-ICP-MS	Reported by Author	Copeland et al. (2016)	6
466		A93	South Africa	Plant	unspecified	-34.6686	20.228	0.70922	NA	MC-ICP-MS	Reported by Author	Copeland et al. (2016)	6
467		A94	South Africa	Plant	unspecified	-34.6421	20.203	0.7096	NA	MC-ICP-MS	Reported by Author	Copeland et al. (2016)	6
468		A95	South Africa	Plant	unspecified	-34.7247	20.0295	0.70941	NA	MC-ICP-MS	Reported by Author	Copeland et al. (2016)	6
469		A96	South Africa	Plant	unspecified	-34.833	20.0003	0.70924	NA	MC-ICP-MS	Reported by Author	Copeland et al. (2016)	6
470		A97	South Africa	Plant	unspecified	-33.768	22.3422	0.71301	NA	MC-ICP-MS	Reported by Author	Copeland et al. (2016)	6
471		A98	South Africa	Plant	unspecified	-33.5754	22.2176	0.7146	NA	MC-ICP-MS	Reported by Author	Copeland et al. (2016)	6
472		A99	South Africa	Plant	unspecified	-33.4267	22.2535	0.71985	NA	MC-ICP-MS	Reported by Author	Copeland et al. (2016)	6
473		A100	South Africa	Plant	unspecified	-33.9576	22.5374	0.71289	NA	MC-ICP-MS	Reported by Author	Copeland et al. (2016)	6
474		A101	South Africa	Plant	unspecified	-33.9576	22.5374	0.71301	NA	MC-ICP-MS	Reported by Author	Copeland et al. (2016)	6
475		A102	South Africa	Plant	unspecified	-34.0262	22.9974	0.71162	NA	MC-ICP-MS	Reported by Author	Copeland et al. (2016)	6
476		A103	South Africa	Plant	unspecified	-34.0118	23.1121	0.71076	NA	MC-ICP-MS	Reported by Author	Copeland et al. (2016)	6
477		A104	South Africa	Plant	unspecified	-34.0031	23.118	0.71077	NA	MC-ICP-MS	Reported by Author	Copeland et al. (2016)	6
478		A105	South Africa	Plant	unspecified	-33.9775	23.1381	0.71066	NA	MC-ICP-MS	Reported by Author	Copeland et al. (2016)	6
479		A106	South Africa	Plant	unspecified	-33.9281	23.1602	0.7119	NA	MC-ICP-MS	Reported by Author	Copeland et al. (2016)	6
480		A107	South Africa	Plant	unspecified	-33.8801	23.1562	0.71204	NA	MC-ICP-MS	Reported by Author	Copeland et al. (2016)	6
481		A108	South Africa	Plant	unspecified	-33.8007	23.178	0.71444	NA	MC-ICP-MS	Reported by Author	Copeland et al. (2016)	6
482		A109	South Africa	Plant	unspecified	-33.8007	23.178	0.71394	NA	MC-ICP-MS	Reported by Author	Copeland et al. (2016)	6
483		A110	South Africa	Plant	unspecified	-33.7065	23.164	0.71303	NA	MC-ICP-MS	Reported by Author	Copeland et al. (2016)	6
484		A111	South Africa	Plant	unspecified	-33.6023	23.1485	0.71544	NA	MC-ICP-MS	Reported by Author	Copeland et al. (2016)	6
485		A112	South Africa	Plant	unspecified	-33.5383	23.1845	0.71639	NA	MC-ICP-MS	Reported by Author	Copeland et al. (2016)	6
486		A113	South Africa	Plant	unspecified	-33.4976	23.2688	0.71738	NA	MC-ICP-MS	Reported by Author	Copeland et al. (2016)	6
487		A114	South Africa	Plant	unspecified	-33.4514	23.3122	0.71727	NA	MC-ICP-MS	Reported by Author	Copeland et al. (2016)	6
488		A115	South Africa	Plant	unspecified	-33.333	23.4492	0.71717	NA	MC-ICP-MS	Reported by Author	Copeland et al. (2016)	6
489		A116	South Africa	Plant	unspecified	-33.2863	23.2434	0.72092	NA	MC-ICP-MS	Reported by Author	Copeland et al. (2016)	6
490		A117	South Africa	Plant	unspecified	-33.3469	23.1031	0.7237	NA	MC-ICP-MS	Reported by Author	Copeland et al. (2016)	6
491		A118	South Africa	Plant	unspecified	-33.3351	22.9132	0.72276	NA	MC-ICP-MS	Reported by Author	Copeland et al. (2016)	6
492		A119	South Africa	Plant	unspecified	-33.3632	22.7855	0.72072	NA	MC-ICP-MS	Reported by Author	Copeland et al. (2016)	6
493		A120	South Africa	Plant	unspecified	-33.35	22.5648	0.72093	NA	MC-ICP-MS	Reported by Author	Copeland et al. (2016)	6
494		A121	South Africa	Plant	unspecified	-33.2626	22.0652	0.72098	NA	MC-ICP-MS	Reported by Author	Copeland et al. (2016)	6
495		A122	South Africa	Plant	unspecified	-33.2781	22.2673	0.72335	NA	MC-ICP-MS	Reported by Author	Copeland et al. (2016)	6
496		A123	South Africa	Plant	unspecified	-33.3882	22.5587	0.71681	NA	MC-ICP-MS	Reported by Author	Copeland et al. (2016)	6
497		A124	South Africa	Plant	unspecified	-33.4554	22.5607	0.72544	NA	MC-ICP-MS	Reported by Author	Copeland et al. (2016)	6
498		A125	South Africa	Plant	unspecified	-33.4947	22.5228	0.71681	NA	MC-ICP-MS	Reported by Author	Copeland et al. (2016)	6
499		A126	South Africa	Plant	unspecified	-33.5859	22.2786	0.71423	NA	MC-ICP-MS	Reported by Author	Copeland et al. (2016)	6
500		A127	South Africa	Plant	unspecified	-33.4768	22.6395	0.71971	NA	MC-ICP-MS	Reported by Author	Copeland et al. (2016)	6
501		A128	South Africa	Plant	unspecified	-33.5496	22.7496	0.71634	NA	MC-ICP-MS	Reported by Author	Copeland et al. (2016)	6
502		A129	South Africa	Plant	unspecified	-33.5359	22.8538	0.71776	NA	MC-ICP-MS	Reported by Author	Copeland et al. (2016)	6
503		A130	South Africa	Plant	unspecified	-33.4844	23.0271	0.71761	NA	MC-ICP-MS	Reported by Author	Copeland et al. (2016)	6
504		A131	South Africa	Plant	unspecified	-33.556	23.1062	0.71425	NA	MC-ICP-MS	Reported by Author	Copeland et al. (2016)	6
505		A132	South Africa	Plant	unspecified	-33.6842	23.0683	0.71441	NA	MC-ICP-MS	Reported by Author	Copeland et al. (2016)	6
506		A133	South Africa	Plant	unspecified	-33.7422	23.0022	0.7147	NA	MC-ICP-MS	Reported by Author	Copeland et al. (2016)	6
507		A134	South Africa	Plant	unspecified	-33.7727	22.7658	0.71469	NA	MC-ICP-MS	Reported by Author	Copeland et al. (2016)	6
508		A135	South Africa	Plant	unspecified	-33.8047	22.5965	0.71242	NA	MC-ICP-MS	Reported by Author	Copeland et al. (2016)	6
509		A136	South Africa	Plant	unspecified	-33.8277	22.4029	0.71286	NA	MC-ICP-MS	Reported by Author	Copeland et al. (2016)	6
510		A137	South Africa	Plant	unspecified	-33.7812	22.3418	0.71466	NA	MC-ICP-MS	Reported by Author	Copeland et al. (2016)	6
511		A138	South Africa	Plant	unspecified	-33.6952	22.2806	0.71809	NA	MC-ICP-MS	Reported by Author	Copeland et al. (2016)	6
512		A139	South Africa	Plant	unspecified	-33.5896	21.994	0.71361	NA	MC-ICP-MS	Reported by Author	Copeland et al. (2016)	6
513		A140	South Africa	Plant	unspecified	-33.5458	21.8337	0.71463	NA	MC-ICP-MS	Reported by Author	Copeland et al. (2016)	6
514		A141	South Africa	Plant	unspecified	-33.499	21.6259	0.72016	NA	MC-ICP-MS	Reported by Author	Copeland et al. (2016)	6
515		A142	South Africa	Plant	unspecified	-33.4915	21.4425	0.71948	NA	MC-ICP-MS	Reported by Author	Copeland et al. (2016)	6
516		A143	South Africa	Plant	unspecified	-33.5181	21.2566	0.71802	NA	MC-ICP-MS	Reported by Author	Copeland et al. (2016)	6
517		A144	South Africa	Plant	unspecified	-33.691	21.1657	0.71638	NA	MC-ICP-MS	Reported by Author	Copeland et al. (2016)	6
518		A145	South Africa	Plant	unspecified	-33.8579	21.2066	0.71353	NA	MC-ICP-MS	Reported by Author	Copeland et al. (2016)	6
519		A146	South Africa	Plant	unspecified	-33.9642	21.2226	0.71268	NA	MC-ICP-MS	Reported by Author	Copeland et al. (2016)	6
520		A147	South Africa	Plant	unspecified	-34.0274	21.2275	0.71515	NA	MC-ICP-MS	Reported by Author	Copeland et al. (2016)	6
521		A148	South Africa	Plant	unspecified	-34.068	21.3462	0.71715	NA	MC-ICP-MS	Reported by Author	Copeland et al. (2016)	6
522		A149	South Africa	Plant	unspecified	-34.0563	21.506	0.71238	NA	MC-ICP-MS	Reported by Author	Copeland et al. (2016)	6
523		A150	South Africa	Plant	unspecified	-34.058	21.6005	0.71502	NA	MC-ICP-MS	Reported by Author	Copeland et al. (2016)	6
524		A151	South Africa	Plant	unspecified	-33.9806	21.655	0.7162	NA	MC-ICP-MS	Reported by Author	Copeland et al. (2016)	6
525		A152	South Africa	Plant	unspecified	-34.0113	21.7644	0.71246	NA	MC-ICP-MS	Reported by Author	Copeland et al. (2016)	6
526		A153	South Africa	Plant	unspecified	-33.9091	21.6546	0.71458	NA	MC-ICP-MS	Reported by Author	Copeland et al. (2016)	6
527		A154	South Africa	Plant	unspecified	-33.9092	21.6535	0.71606	NA	MC-ICP-MS	Reported by Author	Copeland et al. (2016)	6
528		A155	South Africa	Plant	unspecified	-33.927	21.5574	0.71539	NA	MC-ICP-MS	Reported by Author	Copeland et al. (2016)	6
529		A156	South Africa	Plant	unspecified	-33.8963	21.4643	0.72018	NA	MC-ICP-MS	Reported by Author	Copeland et al. (2016)	6
530		A157	South Africa	Plant	unspecified	-33.7881	21.4728	0.71983	NA	MC-ICP-MS	Reported by Author	Copeland et al. (2016)	6
531		A158	South Africa	Plant	unspecified	-33.7218	21.3728	0.71589	NA	MC-ICP-MS	Reported by Author	Copeland et al. (2016)	6
532		A159	South Africa	Plant	unspecified	-33.6207	21.26	0.71632	NA	MC-ICP-MS	Reported by Author	Copeland et al. (2016)	6
533		A160	South Africa	Plant	unspecified	-33.5995	21.1162	0.71871	NA	MC-ICP-MS	Reported by Author	Copeland et al. (2016)	6
534		A161	South Africa	Plant	unspecified	-33.7009	20.9649	0.7185	NA	MC-ICP-MS	Reported by Author	Copeland et al. (2016)	6
535		A162	South Africa	Plant	unspecified	-33.8272	20.8882	0.71612	NA	MC-ICP-MS	Reported by Author	Copeland et al. (2016)	6
536		A163	South Africa	Plant	unspecified	-33.8745	20.7567	0.71802	NA	MC-ICP-MS	Reported by Author	Copeland et al. (2016)	6
537		A164	South Africa	Plant	unspecified	-33.9653	20.7046	0.71486	NA	MC-ICP-MS	Reported by Author	Copeland et al. (2016)	6
538		A165	South Africa	Plant	unspecified	-34.0073	20.6946	0.71567	NA	MC-ICP-MS	Reported by Author	Copeland et al. (2016)	6
539		Kny 1	South Africa	Plant	unspecified	-33.9633	23.1538	0.71101	NA	MC-ICP-MS	Reported by Author	Copeland et al. (2016)	6
540		Kny 2	South Africa	Plant	unspecified	-33.9616	23.1514	0.71062	NA	MC-ICP-MS	Reported by Author	Copeland et al. (2016)	6
541		Kny 3	South Africa	Plant	unspecified	-33.9493	23.1563	0.71054	NA	MC-ICP-MS	Reported by Author	Copeland et al. (2016)	6
542		Sand 1	South Africa	Plant	unspecified	-34.021	22.5286	0.70979	NA	MC-ICP-MS	Reported by Author	Copeland et al. (2016)	6
543		Sand 2	South Africa	Plant	unspecified	-34.0224	22.526	0.70949	NA	MC-ICP-MS	Reported by Author	Copeland et al. (2016)	6
544		Sand 3	South Africa	Plant	unspecified	-34.0197	22.5244	0.71071	NA	MC-ICP-MS	Reported by Author	Copeland et al. (2016)	6
545		LACM 52470	Kenya	Bone	Elephant	-1.1	40	0.70677	NA	MC-ICP-MS	Reported by Author	Coutu et al. (2016)	76
546		LACM 52471	Kenya	Bone	Elephant	-1.1	40	0.70702	NA	MC-ICP-MS	Reported by Author	Coutu et al. (2016)	76
547		LACM 52472	Kenya	Bone	Elephant	-1.1	40	0.70734	NA	MC-ICP-MS	Reported by Author	Coutu et al. (2016)	76
548		LACM 52474	Kenya	Bone	Elephant	-1.1	40	0.70788	NA	MC-ICP-MS	Reported by Author	Coutu et al. (2016)	76
549		FM 104974	Kenya	Bone	Elephant	-0.5	39.6	0.70666	NA	MC-ICP-MS	Reported by Author	Coutu et al. (2016)	76
550		MVZ 144247	Kenya	Bone	Elephant	-3.1	38.7	0.71046	NA	MC-ICP-MS	Reported by Author	Coutu et al. (2016)	76
551		Ambrose	Kenya	Ivory dentine	Elephant	-0.8	36	0.70733	NA	MC-ICP-MS	Reported by Author	Coutu et al. (2016)	76
552		Vienna01	Uganda	Ivory dentine	Elephant	0.6	30	0.71345	NA	MC-ICP-MS	Reported by Author	Coutu et al. (2016)	76
553		Vienna02	Tanzania	Ivory dentine	Elephant	-4.13125	36.1392	0.707001	NA	MC-ICP-MS	Reported by Author	Coutu et al. (2016)	76
554		Vienna03	Kenya	Ivory dentine	Elephant	-0.4	37	0.7062	NA	MC-ICP-MS	Reported by Author	Coutu et al. (2016)	76
555		TANAPA01	Tanzania	Ivory dentine	Elephant	-7.3	37.2	0.70953	NA	MC-ICP-MS	Reported by Author	Coutu et al. (2016)	76
556		TANAPA03	Tanzania	Ivory dentine	Elephant	-7.3	37.2	0.71321	NA	MC-ICP-MS	Reported by Author	Coutu et al. (2016)	76
557		TANAPA04	Tanzania	Ivory dentine	Elephant	-7.3	37.2	0.71298	NA	MC-ICP-MS	Reported by Author	Coutu et al. (2016)	76
558		TANAPA05	Tanzania	Ivory dentine	Elephant	-7.3	37.2	0.71221	NA	MC-ICP-MS	Reported by Author	Coutu et al. (2016)	76
559		TANAPA07	Tanzania	Ivory dentine	Elephant	-7.3	37.2	0.70957	NA	MC-ICP-MS	Reported by Author	Coutu et al. (2016)	76
560		TANAPA08	Tanzania	Ivory dentine	Elephant	-7.3	37.2	0.71103	NA	MC-ICP-MS	Reported by Author	Coutu et al. (2016)	76
561		TANAPA09	Tanzania	Bone	Elephant	-7.3	37.2	0.71124	NA	MC-ICP-MS	Reported by Author	Coutu et al. (2016)	76
562		TANAPA10	Tanzania	Bone	Elephant	-7.3	37.2	0.70967	NA	MC-ICP-MS	Reported by Author	Coutu et al. (2016)	76
563		TANAPA11	Tanzania	Bone	Elephant	-7.3	37.2	0.70852	NA	MC-ICP-MS	Reported by Author	Coutu et al. (2016)	76
564		TANAPA13	Tanzania	Ivory dentine	Elephant	-7.3	37.2	0.7116	NA	MC-ICP-MS	Reported by Author	Coutu et al. (2016)	76
565		TANAPA14	Tanzania	Ivory dentine	Elephant	-7.3	37.2	0.71217	NA	MC-ICP-MS	Reported by Author	Coutu et al. (2016)	76
566		TANAPA16	Tanzania	Ivory dentine	Elephant	-7.3	37.2	0.71327	NA	MC-ICP-MS	Reported by Author	Coutu et al. (2016)	76
567		TANAPA17	Tanzania	Ivory dentine	Elephant	-7.3	37.2	0.71032	NA	MC-ICP-MS	Reported by Author	Coutu et al. (2016)	76
568		TANAPA18	Tanzania	Bone	Elephant	-7.3	37.2	0.70917	NA	MC-ICP-MS	Reported by Author	Coutu et al. (2016)	76
569		TANAPA20	Tanzania	Ivory dentine	Elephant	-7.3	37.2	0.71006	NA	MC-ICP-MS	Reported by Author	Coutu et al. (2016)	76
570		TANAPA21	Tanzania	Bone	Elephant	-7.3	37.2	0.70921	NA	MC-ICP-MS	Reported by Author	Coutu et al. (2016)	76
571		TANAPA22	Tanzania	Bone	Elephant	-7.3	37.2	0.71059	NA	MC-ICP-MS	Reported by Author	Coutu et al. (2016)	76
572		TANAPA24	Tanzania	Bone	Elephant	-7.3	37.2	0.70866	NA	MC-ICP-MS	Reported by Author	Coutu et al. (2016)	76
573		TANAPA25	Tanzania	Ivory dentine	Elephant	-7.3	37.2	0.71318	NA	MC-ICP-MS	Reported by Author	Coutu et al. (2016)	76
574		TANAPA27	Tanzania	Ivory dentine	Elephant	-3.3	36.8	0.70512	NA	MC-ICP-MS	Reported by Author	Coutu et al. (2016)	76
575		TANAPA28	Tanzania	Bone	Elephant	-6	38.7	0.71312	NA	MC-ICP-MS	Reported by Author	Coutu et al. (2016)	76
576		TANAPA29	Tanzania	Ivory dentine	Elephant	-7.7	34.9	0.71859	NA	MC-ICP-MS	Reported by Author	Coutu et al. (2016)	76
577		TANAPA30	Tanzania	Bone	Elephant	-7.8	35	0.72	NA	MC-ICP-MS	Reported by Author	Coutu et al. (2016)	76
578		TANAPA31	Tanzania	Bone	Elephant	-7.8	35	0.71955	NA	MC-ICP-MS	Reported by Author	Coutu et al. (2016)	76
579		TANAPA32	Tanzania	Bone	Elephant	-7.7	34.9	0.71821	NA	MC-ICP-MS	Reported by Author	Coutu et al. (2016)	76
580		MVZ 28022	Kenya	Molar dentine	Elephant	-0.9	36.6	0.7076	NA	MC-ICP-MS	Reported by Author	Coutu et al. (2016)	76
581		EA 165176	Tanzania	Molar dentine	Elephant	-3.2	36.8	0.70585	NA	MC-ICP-MS	Reported by Author	Coutu et al. (2016)	76
582		EA 165499	Kenya	Molar dentine	Elephant	-1.3	36.8	0.70647	NA	MC-ICP-MS	Reported by Author	Coutu et al. (2016)	76
583		EA 163316	Kenya	Molar dentine	Elephant	-0.4	37	0.70577	NA	MC-ICP-MS	Reported by Author	Coutu et al. (2016)	76
584		EA 163317	Kenya	Bone	Elephant	0.7	37.8	0.70753	NA	MC-ICP-MS	Reported by Author	Coutu et al. (2016)	76
585		FM 35115	Kenya	Molar dentine	Elephant	0.1	37.6	0.70544	NA	MC-ICP-MS	Reported by Author	Coutu et al. (2016)	76
586		EA 163321	Kenya	Bone	Elephant	0.1	37.7	0.70641	NA	MC-ICP-MS	Reported by Author	Coutu et al. (2016)	76
587		EA 163323	Kenya	Bone	Elephant	0.1	37.6	0.70644	NA	MC-ICP-MS	Reported by Author	Coutu et al. (2016)	76
588		EA 165484	Uganda	Bone	Elephant	0.6	33.2	0.70551	NA	MC-ICP-MS	Reported by Author	Coutu et al. (2016)	76
589		FM 34364	Kenya	Molar dentine	Elephant	-0.2	37.3	0.70653	NA	MC-ICP-MS	Reported by Author	Coutu et al. (2016)	76
590		PC S85	Somalia	Molar dentine	Elephant	8.5	45.3	0.7082	NA	MC-ICP-MS	Reported by Author	Coutu et al. (2016)	76
591		PC 442	South Sudan	Molar dentine	Elephant	4	32.5	0.71861	NA	MC-ICP-MS	Reported by Author	Coutu et al. (2016)	76
592		PC 284	Democratic Republic of the Congo	Molar dentine	Elephant	1.5	29.5	0.72281	NA	MC-ICP-MS	Reported by Author	Coutu et al. (2016)	76
593		PC 265	Democratic Republic of the Congo	Molar dentine	Elephant	0.5	27.8	0.73638	NA	MC-ICP-MS	Reported by Author	Coutu et al. (2016)	76
594		PC 116	Uganda	Molar dentine	Elephant	2.8	31.6	0.72001	NA	MC-ICP-MS	Reported by Author	Coutu et al. (2016)	76
595		PC 114	Uganda	Bone	Elephant	2.8	31.6	0.71569	NA	MC-ICP-MS	Reported by Author	Coutu et al. (2016)	76
596		PC A44	Ethiopia	Molar dentine	Elephant	9.3	39.8	0.70675	NA	MC-ICP-MS	Reported by Author	Coutu et al. (2016)	76
597			South Africa	Plant	unspecified	-25.9327	27.8103	0.72971	NA	MC-ICP-MS	Estimated using Coarse Map and Google Earth	Copeland et al. (2010)	77
598			South Africa	Plant	unspecified	-25.866	27.7526	0.75326	NA	MC-ICP-MS	Estimated using Coarse Map and Google Earth	Copeland et al. (2010)	77
599			South Africa	Plant	unspecified	-25.8388	27.7228	0.74548	NA	MC-ICP-MS	Estimated using Coarse Map and Google Earth	Copeland et al. (2010)	77
600		26-to10z	South Africa	Tooth enamel	Rodentia	-25.8195	27.9058	0.72989	4e-05	LA-MC-ICP-MS	Estimated using Coarse Map and Google Earth	Copeland et al. (2010)	77
601		26-to5z	South Africa	Tooth enamel	Rodentia	-25.8195	27.9058	0.75074	9e-05	LA-MC-ICP-MS	Estimated using Coarse Map and Google Earth	Copeland et al. (2010)	77
602		26-r1	South Africa	Tooth enamel	Rodentia	-25.8195	27.9058	0.7376	5e-05	LA-MC-ICP-MS	Estimated using Coarse Map and Google Earth	Copeland et al. (2010)	77
603		26-r2	South Africa	Tooth enamel	Rodentia	-25.8195	27.9058	0.72892	0.00022	LA-MC-ICP-MS	Estimated using Coarse Map and Google Earth	Copeland et al. (2010)	77
604		26-r3	South Africa	Tooth enamel	Rodentia	-25.8195	27.9058	0.73631	9e-05	LA-MC-ICP-MS	Estimated using Coarse Map and Google Earth	Copeland et al. (2010)	77
605		26-r5	South Africa	Tooth enamel	Rodentia	-25.8195	27.9058	0.72832	4e-05	LA-MC-ICP-MS	Estimated using Coarse Map and Google Earth	Copeland et al. (2010)	77
606		26-r7	South Africa	Tooth enamel	Rodentia	-25.8195	27.9058	0.71979	4e-05	LA-MC-ICP-MS	Estimated using Coarse Map and Google Earth	Copeland et al. (2010)	77
607		26-r8	South Africa	Tooth enamel	Rodentia	-25.8195	27.9058	0.74923	0.00013	LA-MC-ICP-MS	Estimated using Coarse Map and Google Earth	Copeland et al. (2010)	77
608		26-r9	South Africa	Tooth enamel	Rodentia	-25.8195	27.9058	0.73003	9e-05	LA-MC-ICP-MS	Estimated using Coarse Map and Google Earth	Copeland et al. (2010)	77
609		26-r10	South Africa	Tooth enamel	Rodentia	-25.8195	27.9058	0.72707	0.00015	LA-MC-ICP-MS	Estimated using Coarse Map and Google Earth	Copeland et al. (2010)	77
610		26-r23x	South Africa	Tooth enamel	Rodentia	-25.8195	27.9058	0.73146	0.00016	LA-MC-ICP-MS	Estimated using Coarse Map and Google Earth	Copeland et al. (2010)	77
611		26-r26x	South Africa	Tooth enamel	Rodentia	-25.8195	27.9058	0.73092	0.0001	LA-MC-ICP-MS	Estimated using Coarse Map and Google Earth	Copeland et al. (2010)	77
612		26-r29x	South Africa	Tooth enamel	Rodentia	-25.8195	27.9058	0.73293	8e-05	LA-MC-ICP-MS	Estimated using Coarse Map and Google Earth	Copeland et al. (2010)	77
613		26-r33x	South Africa	Tooth enamel	Rodentia	-25.8195	27.9058	0.73171	8e-05	LA-MC-ICP-MS	Estimated using Coarse Map and Google Earth	Copeland et al. (2010)	77
614		26-r34x	South Africa	Tooth enamel	Rodentia	-25.8195	27.9058	0.75088	7e-05	LA-MC-ICP-MS	Estimated using Coarse Map and Google Earth	Copeland et al. (2010)	77
615		26-r36x	South Africa	Tooth enamel	Rodentia	-25.8195	27.9058	0.7304	0.00013	LA-MC-ICP-MS	Estimated using Coarse Map and Google Earth	Copeland et al. (2010)	77
616		26-to4z	South Africa	Tooth enamel	Rodentia	-25.8195	27.9058	0.73094	4e-05	LA-MC-ICP-MS	Estimated using Coarse Map and Google Earth	Copeland et al. (2010)	77
617		26-to8z	South Africa	Tooth enamel	Rodentia	-25.8195	27.9058	0.73367	9e-05	LA-MC-ICP-MS	Estimated using Coarse Map and Google Earth	Copeland et al. (2010)	77
618		26-to9z	South Africa	Tooth enamel	Rodentia	-25.8195	27.9058	0.73206	0.00017	LA-MC-ICP-MS	Estimated using Coarse Map and Google Earth	Copeland et al. (2010)	77
619		26-r39x	South Africa	Tooth enamel	Rodentia	-25.8195	27.9058	0.72875	0.00013	LA-MC-ICP-MS	Estimated using Coarse Map and Google Earth	Copeland et al. (2010)	77
620		26-r4	South Africa	Tooth enamel	Rodentia	-25.8195	27.9058	0.74368	0.00039	LA-MC-ICP-MS	Estimated using Coarse Map and Google Earth	Copeland et al. (2010)	77
621		26-r20x	South Africa	Tooth enamel	Rodentia	-25.8195	27.9058	0.73556	0.00024	LA-MC-ICP-MS	Estimated using Coarse Map and Google Earth	Copeland et al. (2010)	77
622		26-r21x	South Africa	Tooth enamel	Rodentia	-25.8195	27.9058	0.7273	6e-05	LA-MC-ICP-MS	Estimated using Coarse Map and Google Earth	Copeland et al. (2010)	77
623		26-r22x	South Africa	Tooth enamel	Rodentia	-25.8195	27.9058	0.73313	0.00012	LA-MC-ICP-MS	Estimated using Coarse Map and Google Earth	Copeland et al. (2010)	77
624		GV1	South Africa	Tooth enamel	Rodentia (fossil)	-25.8195	27.9058	0.73736	7e-05	LA-MC-ICP-MS	Estimated using Coarse Map and Google Earth	Copeland et al. (2010)	77
625		GV2	South Africa	Tooth enamel	Rodentia (fossil)	-25.8195	27.9058	0.72927	6e-05	LA-MC-ICP-MS	Estimated using Coarse Map and Google Earth	Copeland et al. (2010)	77
626		GV5	South Africa	Tooth enamel	Rodentia (fossil)	-25.8195	27.9058	0.73577	7e-05	LA-MC-ICP-MS	Estimated using Coarse Map and Google Earth	Copeland et al. (2010)	77
627		GV7	South Africa	Tooth enamel	Rodentia (fossil)	-25.8195	27.9058	0.72339	7e-05	LA-MC-ICP-MS	Estimated using Coarse Map and Google Earth	Copeland et al. (2010)	77
628		GV8	South Africa	Tooth enamel	Rodentia (fossil)	-25.8195	27.9058	0.73349	4e-05	LA-MC-ICP-MS	Estimated using Coarse Map and Google Earth	Copeland et al. (2010)	77
629		GV14	South Africa	Tooth enamel	Rodentia (fossil)	-25.8195	27.9058	0.73502	0.00018	LA-MC-ICP-MS	Estimated using Coarse Map and Google Earth	Copeland et al. (2010)	77
630		GV11	South Africa	Tooth enamel	Rodentia (fossil)	-25.8195	27.9058	0.74725	0.00016	LA-MC-ICP-MS	Estimated using Coarse Map and Google Earth	Copeland et al. (2010)	77
631		GV9	South Africa	Tooth enamel	Rodentia (fossil)	-25.8195	27.9058	0.73267	8e-05	LA-MC-ICP-MS	Estimated using Coarse Map and Google Earth	Copeland et al. (2010)	77
632		GV28	South Africa	Tooth enamel	Rodentia (fossil)	-25.8195	27.9058	0.72676	0.00011	LA-MC-ICP-MS	Estimated using Coarse Map and Google Earth	Copeland et al. (2010)	77
633		GV23	South Africa	Tooth enamel	Rodentia (fossil)	-25.8195	27.9058	0.73101	5e-05	LA-MC-ICP-MS	Estimated using Coarse Map and Google Earth	Copeland et al. (2010)	77
634		GV22	South Africa	Tooth enamel	Rodentia (fossil)	-25.8195	27.9058	0.72555	0.00015	LA-MC-ICP-MS	Estimated using Coarse Map and Google Earth	Copeland et al. (2010)	77
635		GV19	South Africa	Tooth enamel	Rodentia (fossil)	-25.8195	27.9058	0.74704	4e-05	LA-MC-ICP-MS	Estimated using Coarse Map and Google Earth	Copeland et al. (2010)	77
636		GV18	South Africa	Tooth enamel	Rodentia (fossil)	-25.8195	27.9058	0.72649	8e-05	LA-MC-ICP-MS	Estimated using Coarse Map and Google Earth	Copeland et al. (2010)	77
637		GV17	South Africa	Tooth enamel	Rodentia (fossil)	-25.8195	27.9058	0.73408	5e-05	LA-MC-ICP-MS	Estimated using Coarse Map and Google Earth	Copeland et al. (2010)	77
638		sk24664a	South Africa	Tooth enamel	Rodentia (fossil)	-25.9233	27.814	0.72659	3e-05	LA-MC-ICP-MS	Estimated using Coarse Map and Google Earth	Copeland et al. (2010)	77
639		sk24664b	South Africa	Tooth enamel	Rodentia (fossil)	-25.9233	27.814	0.7265	3e-05	LA-MC-ICP-MS	Estimated using Coarse Map and Google Earth	Copeland et al. (2010)	77
640		sk24664c	South Africa	Tooth enamel	Rodentia (fossil)	-25.9233	27.814	0.7267	5e-05	LA-MC-ICP-MS	Estimated using Coarse Map and Google Earth	Copeland et al. (2010)	77
641		sk24664d	South Africa	Tooth enamel	Rodentia (fossil)	-25.9233	27.814	0.72674	5e-05	LA-MC-ICP-MS	Estimated using Coarse Map and Google Earth	Copeland et al. (2010)	77
642		sk24665a	South Africa	Tooth enamel	Rodentia (fossil)	-25.9233	27.814	0.74524	3e-05	LA-MC-ICP-MS	Estimated using Coarse Map and Google Earth	Copeland et al. (2010)	77
643		sk24665b	South Africa	Tooth enamel	Rodentia (fossil)	-25.9233	27.814	0.73233	3e-05	LA-MC-ICP-MS	Estimated using Coarse Map and Google Earth	Copeland et al. (2010)	77
644		sk24665c	South Africa	Tooth enamel	Rodentia (fossil)	-25.9233	27.814	0.73123	4e-05	LA-MC-ICP-MS	Estimated using Coarse Map and Google Earth	Copeland et al. (2010)	77
645		sk24665d	South Africa	Tooth enamel	Rodentia (fossil)	-25.9233	27.814	0.7252	3e-05	LA-MC-ICP-MS	Estimated using Coarse Map and Google Earth	Copeland et al. (2010)	77
646		sk24665e	South Africa	Tooth enamel	Rodentia (fossil)	-25.9233	27.814	0.74632	4e-05	LA-MC-ICP-MS	Estimated using Coarse Map and Google Earth	Copeland et al. (2010)	77
647		sk24665f	South Africa	Tooth enamel	Rodentia (fossil)	-25.9233	27.814	0.7313	5e-05	LA-MC-ICP-MS	Estimated using Coarse Map and Google Earth	Copeland et al. (2010)	77
648		sk24665g	South Africa	Tooth enamel	Rodentia (fossil)	-25.9233	27.814	0.72741	6e-05	LA-MC-ICP-MS	Estimated using Coarse Map and Google Earth	Copeland et al. (2010)	77
649		sk24665h	South Africa	Tooth enamel	Rodentia (fossil)	-25.9233	27.814	0.75048	6e-05	LA-MC-ICP-MS	Estimated using Coarse Map and Google Earth	Copeland et al. (2010)	77
650		sk24665i	South Africa	Tooth enamel	Rodentia (fossil)	-25.9233	27.814	0.72532	5e-05	LA-MC-ICP-MS	Estimated using Coarse Map and Google Earth	Copeland et al. (2010)	77
651		sk24665j	South Africa	Tooth enamel	Rodentia (fossil)	-25.9233	27.814	0.72724	5e-05	LA-MC-ICP-MS	Estimated using Coarse Map and Google Earth	Copeland et al. (2010)	77
652		sk24665k	South Africa	Tooth enamel	Rodentia (fossil)	-25.9233	27.814	0.72763	6e-05	LA-MC-ICP-MS	Estimated using Coarse Map and Google Earth	Copeland et al. (2010)	77
653		sk24665l	South Africa	Tooth enamel	Rodentia (fossil)	-25.9233	27.814	0.73029	3e-05	LA-MC-ICP-MS	Estimated using Coarse Map and Google Earth	Copeland et al. (2010)	77
654		sk24665m	South Africa	Tooth enamel	Rodentia (fossil)	-25.9233	27.814	0.73115	4e-05	LA-MC-ICP-MS	Estimated using Coarse Map and Google Earth	Copeland et al. (2010)	77
655		sk24665n	South Africa	Tooth enamel	Rodentia (fossil)	-25.9233	27.814	0.73008	6e-05	LA-MC-ICP-MS	Estimated using Coarse Map and Google Earth	Copeland et al. (2010)	77
656		sk24665o	South Africa	Tooth enamel	Rodentia (fossil)	-25.9233	27.814	0.73273	6e-05	LA-MC-ICP-MS	Estimated using Coarse Map and Google Earth	Copeland et al. (2010)	77
657		sk24665p	South Africa	Tooth enamel	Rodentia (fossil)	-25.9233	27.814	0.74525	4e-05	LA-MC-ICP-MS	Estimated using Coarse Map and Google Earth	Copeland et al. (2010)	77
658		sts3502a	South Africa	Tooth enamel	Rodentia (fossil)	-25.9236	27.8081	0.7269	0.0001	LA-MC-ICP-MS	Estimated using Coarse Map and Google Earth	Copeland et al. (2010)	77
659		sts3502b	South Africa	Tooth enamel	Rodentia (fossil)	-25.9236	27.8081	0.73367	0.00031	LA-MC-ICP-MS	Estimated using Coarse Map and Google Earth	Copeland et al. (2010)	77
660		sts3502c	South Africa	Tooth enamel	Rodentia (fossil)	-25.9236	27.8081	0.72518	3e-05	LA-MC-ICP-MS	Estimated using Coarse Map and Google Earth	Copeland et al. (2010)	77
661		sts3502d	South Africa	Tooth enamel	Rodentia (fossil)	-25.9236	27.8081	0.7293	8e-05	LA-MC-ICP-MS	Estimated using Coarse Map and Google Earth	Copeland et al. (2010)	77
662		sts3502e	South Africa	Tooth enamel	Rodentia (fossil)	-25.9236	27.8081	0.76919	4e-05	LA-MC-ICP-MS	Estimated using Coarse Map and Google Earth	Copeland et al. (2010)	77
663		sts3502f	South Africa	Tooth enamel	Rodentia (fossil)	-25.9236	27.8081	0.78848	4e-05	LA-MC-ICP-MS	Estimated using Coarse Map and Google Earth	Copeland et al. (2010)	77
664		sts3502h	South Africa	Tooth enamel	Rodentia (fossil)	-25.9236	27.8081	0.78445	4e-05	LA-MC-ICP-MS	Estimated using Coarse Map and Google Earth	Copeland et al. (2010)	77
665		sts3502i	South Africa	Tooth enamel	Rodentia (fossil)	-25.9236	27.8081	0.74749	3e-05	LA-MC-ICP-MS	Estimated using Coarse Map and Google Earth	Copeland et al. (2010)	77
666		sts3502j	South Africa	Tooth enamel	Rodentia (fossil)	-25.9236	27.8081	0.7312	5e-05	LA-MC-ICP-MS	Estimated using Coarse Map and Google Earth	Copeland et al. (2010)	77
667		sts3502k	South Africa	Tooth enamel	Rodentia (fossil)	-25.9236	27.8081	0.74124	7e-05	LA-MC-ICP-MS	Estimated using Coarse Map and Google Earth	Copeland et al. (2010)	77
668		sts3502l	South Africa	Tooth enamel	Rodentia (fossil)	-25.9236	27.8081	0.72894	7e-05	LA-MC-ICP-MS	Estimated using Coarse Map and Google Earth	Copeland et al. (2010)	77
669		Annabelle	Kenya	Bone	Elephant	-2.65243	37.2607	0.70597	NA	TIMS	Estimated using Coarse Map and Google Earth	Koch et al. (1995)	78
670		Vera	Kenya	Bone	Elephant	-2.65243	37.2607	0.70556	NA	TIMS	Estimated using Coarse Map and Google Earth	Koch et al. (1995)	78
671		Gabriella	Kenya	Bone	Elephant	-2.65243	37.2607	0.7046	NA	TIMS	Estimated using Coarse Map and Google Earth	Koch et al. (1995)	78
672		Daphne	Kenya	Bone	Elephant	-2.65243	37.2607	0.70449	NA	TIMS	Estimated using Coarse Map and Google Earth	Koch et al. (1995)	78
673		Tamar	Kenya	Bone	Elephant	-2.65243	37.2607	0.7049	NA	TIMS	Estimated using Coarse Map and Google Earth	Koch et al. (1995)	78
674		Ruth	Kenya	Bone	Elephant	-2.65243	37.2607	0.70695	NA	TIMS	Estimated using Coarse Map and Google Earth	Koch et al. (1995)	78
675		Tia	Kenya	Bone	Elephant	-2.65243	37.2607	0.70462	NA	TIMS	Estimated using Coarse Map and Google Earth	Koch et al. (1995)	78
676		Teresia	Kenya	Bone	Elephant	-2.65243	37.2607	0.70532	NA	TIMS	Estimated using Coarse Map and Google Earth	Koch et al. (1995)	78
677		Sara	Kenya	Bone	Elephant	-2.65243	37.2607	0.70486	NA	TIMS	Estimated using Coarse Map and Google Earth	Koch et al. (1995)	78
678		Calandra	Kenya	Bone	Elephant	-2.65243	37.2607	0.70456	NA	TIMS	Estimated using Coarse Map and Google Earth	Koch et al. (1995)	78
679		Harriet	Kenya	Bone	Elephant	-2.65243	37.2607	0.70521	NA	TIMS	Estimated using Coarse Map and Google Earth	Koch et al. (1995)	78
680		Gardenia	Kenya	Bone	Elephant	-2.65243	37.2607	0.70452	NA	TIMS	Estimated using Coarse Map and Google Earth	Koch et al. (1995)	78
681		SPC 33	Kenya	Bone	Elephant	-2.65243	37.2607	0.70533	NA	TIMS	Estimated using Coarse Map and Google Earth	Koch et al. (1995)	78
682		SPC39	Kenya	Bone	Elephant	-2.65243	37.2607	0.70539	NA	TIMS	Estimated using Coarse Map and Google Earth	Koch et al. (1995)	78
683		M33	Kenya	Bone	Elephant	-2.65243	37.2607	0.70573	NA	TIMS	Estimated using Coarse Map and Google Earth	Koch et al. (1995)	78
684		M153	Kenya	Bone	Elephant	-2.65243	37.2607	0.70474	NA	TIMS	Estimated using Coarse Map and Google Earth	Koch et al. (1995)	78
685		M144	Kenya	Bone	Elephant	-2.65243	37.2607	0.70464	NA	TIMS	Estimated using Coarse Map and Google Earth	Koch et al. (1995)	78
686		Zeppo	Kenya	Bone	Elephant	-2.65243	37.2607	0.70475	NA	TIMS	Estimated using Coarse Map and Google Earth	Koch et al. (1995)	78
687		Zach	Kenya	Bone	Elephant	-2.65243	37.2607	0.70737	NA	TIMS	Estimated using Coarse Map and Google Earth	Koch et al. (1995)	78
688		Ali 83	Kenya	Bone	Elephant	-2.65243	37.2607	0.70458	NA	TIMS	Estimated using Coarse Map and Google Earth	Koch et al. (1995)	78
689		M178	Kenya	Bone	Elephant	-2.65243	37.2607	0.70469	NA	TIMS	Estimated using Coarse Map and Google Earth	Koch et al. (1995)	78
690		1	South Africa	Tooth enamel	Rodentia	-34.3853	20.505	0.71013	1e-05	MC-ICP-MS	Estimated using Coarse Map and Google Earth	Radloff et al. (2010)	79
691		1	South Africa	Tooth enamel	Rodentia	-34.3853	20.505	0.71028	7e-05	LA-MC-ICP-MS	Estimated using Coarse Map and Google Earth	Radloff et al. (2010)	79
692		1	South Africa	Tooth enamel	Rodentia	-34.3853	20.505	0.71012	0.0001	LA-MC-ICP-MS	Estimated using Coarse Map and Google Earth	Radloff et al. (2010)	79
693		2	South Africa	Tooth enamel	Rodentia	-34.3856	20.518	0.71009	7e-05	LA-MC-ICP-MS	Estimated using Coarse Map and Google Earth	Radloff et al. (2010)	79
694		2	South Africa	Tooth enamel	Rodentia	-34.3856	20.518	0.7102	4e-05	LA-MC-ICP-MS	Estimated using Coarse Map and Google Earth	Radloff et al. (2010)	79
695		2	South Africa	Tooth enamel	Rodentia	-34.3856	20.518	0.71042	5e-05	LA-MC-ICP-MS	Estimated using Coarse Map and Google Earth	Radloff et al. (2010)	79
696		3	South Africa	Tooth enamel	Rodentia	-34.3864	20.523	0.70992	1e-05	MC-ICP-MS	Estimated using Coarse Map and Google Earth	Radloff et al. (2010)	79
697		3	South Africa	Tooth enamel	Rodentia	-34.3864	20.523	0.7099	2e-05	MC-ICP-MS	Estimated using Coarse Map and Google Earth	Radloff et al. (2010)	79
698		4	South Africa	Tooth enamel	Rodentia	-34.399	20.5378	0.70978	4e-05	LA-MC-ICP-MS	Estimated using Coarse Map and Google Earth	Radloff et al. (2010)	79
699		5	South Africa	Tooth enamel	Rodentia	-34.4055	20.6115	0.70941	3e-05	LA-MC-ICP-MS	Estimated using Coarse Map and Google Earth	Radloff et al. (2010)	79
700		5	South Africa	Tooth enamel	Rodentia	-34.4055	20.6115	0.70953	6e-05	LA-MC-ICP-MS	Estimated using Coarse Map and Google Earth	Radloff et al. (2010)	79
701		5	South Africa	Tooth enamel	Rodentia	-34.4055	20.6115	0.70949	5e-05	LA-MC-ICP-MS	Estimated using Coarse Map and Google Earth	Radloff et al. (2010)	79
702		6	South Africa	Tooth enamel	Rodentia	-34.3891	20.5383	0.71001	1e-05	MC-ICP-MS	Estimated using Coarse Map and Google Earth	Radloff et al. (2010)	79
703		7	South Africa	Tooth enamel	Rodentia	-34.3918	20.5406	0.70996	1e-05	MC-ICP-MS	Estimated using Coarse Map and Google Earth	Radloff et al. (2010)	79
704		7	South Africa	Tooth enamel	Rodentia	-34.3918	20.5406	0.70999	1e-05	MC-ICP-MS	Estimated using Coarse Map and Google Earth	Radloff et al. (2010)	79
705		8	South Africa	Tooth enamel	Rodentia	-34.3948	20.5397	0.70982	1e-05	MC-ICP-MS	Estimated using Coarse Map and Google Earth	Radloff et al. (2010)	79
706		8	South Africa	Tooth enamel	Rodentia	-34.3948	20.5397	0.70982	6e-05	LA-MC-ICP-MS	Estimated using Coarse Map and Google Earth	Radloff et al. (2010)	79
707		9	South Africa	Tooth enamel	Rodentia	-34.4024	20.6059	0.70994	1e-05	LA-MC-ICP-MS	Estimated using Coarse Map and Google Earth	Radloff et al. (2010)	79
708		10	South Africa	Tooth enamel	Rodentia	-34.4368	20.6574	0.70929	9e-05	MC-ICP-MS	Estimated using Coarse Map and Google Earth	Radloff et al. (2010)	79
709		10	South Africa	Tooth enamel	Rodentia	-34.4368	20.6574	0.70955	4e-05	LA-MC-ICP-MS	Estimated using Coarse Map and Google Earth	Radloff et al. (2010)	79
710		10	South Africa	Tooth enamel	Rodentia	-34.4368	20.6574	0.70942	4e-05	LA-MC-ICP-MS	Estimated using Coarse Map and Google Earth	Radloff et al. (2010)	79
711		11	South Africa	Tooth enamel	Rodentia	-34.4208	20.6031	0.70928	1e-05	MC-ICP-MS	Estimated using Coarse Map and Google Earth	Radloff et al. (2010)	79
712		12	South Africa	Tooth enamel	Rodentia	-34.4235	20.5661	0.70926	1e-05	MC-ICP-MS	Estimated using Coarse Map and Google Earth	Radloff et al. (2010)	79
713		12	South Africa	Tooth enamel	Rodentia	-34.4235	20.5661	0.7093	9e-05	MC-ICP-MS	Estimated using Coarse Map and Google Earth	Radloff et al. (2010)	79
714		12	South Africa	Tooth enamel	Rodentia	-34.4235	20.5661	0.70926	1e-05	MC-ICP-MS	Estimated using Coarse Map and Google Earth	Radloff et al. (2010)	79
715		13	South Africa	Tooth enamel	Rodentia	-34.425	20.4874	0.70926	1e-05	MC-ICP-MS	Estimated using Coarse Map and Google Earth	Radloff et al. (2010)	79
716		13	South Africa	Tooth enamel	Rodentia	-34.425	20.4874	0.70944	7e-05	LA-MC-ICP-MS	Estimated using Coarse Map and Google Earth	Radloff et al. (2010)	79
717		13	South Africa	Tooth enamel	Rodentia	-34.425	20.4874	0.70954	4e-05	LA-MC-ICP-MS	Estimated using Coarse Map and Google Earth	Radloff et al. (2010)	79
718		14	South Africa	Tooth enamel	Rodentia	-34.4185	20.448	0.7093	1e-05	MC-ICP-MS	Estimated using Coarse Map and Google Earth	Radloff et al. (2010)	79
719		15	South Africa	Tooth enamel	Rodentia	-34.4231	20.0679	0.70988	7e-05	LA-MC-ICP-MS	Estimated using Coarse Map and Google Earth	Radloff et al. (2010)	79
720		16	South Africa	Tooth enamel	Rodentia	-34.4387	20.4628	0.70957	5e-05	LA-MC-ICP-MS	Estimated using Coarse Map and Google Earth	Radloff et al. (2010)	79
721		16	South Africa	Tooth enamel	Rodentia	-34.4387	20.4628	0.70935	2e-05	MC-ICP-MS	Estimated using Coarse Map and Google Earth	Radloff et al. (2010)	79
722		16	South Africa	Tooth enamel	Rodentia	-34.4387	20.4628	0.70975	8e-05	LA-MC-ICP-MS	Estimated using Coarse Map and Google Earth	Radloff et al. (2010)	79
723		17	South Africa	Tooth enamel	Rodentia	-34.4444	20.4573	0.70923	1e-05	MC-ICP-MS	Estimated using Coarse Map and Google Earth	Radloff et al. (2010)	79
724		17	South Africa	Tooth enamel	Rodentia	-34.4444	20.4573	0.70921	5e-05	LA-MC-ICP-MS	Estimated using Coarse Map and Google Earth	Radloff et al. (2010)	79
725		17	South Africa	Tooth enamel	Rodentia	-34.4444	20.4573	0.70919	2e-05	LA-MC-ICP-MS	Estimated using Coarse Map and Google Earth	Radloff et al. (2010)	79
726		18	South Africa	Tooth enamel	Rodentia	-34.4253	20.4735	0.70937	1e-05	MC-ICP-MS	Estimated using Coarse Map and Google Earth	Radloff et al. (2010)	79
727		18	South Africa	Tooth enamel	Rodentia	-34.4253	20.4735	0.70994	6e-05	LA-MC-ICP-MS	Estimated using Coarse Map and Google Earth	Radloff et al. (2010)	79
728		18	South Africa	Tooth enamel	Rodentia	-34.4253	20.4735	0.7096	5e-05	LA-MC-ICP-MS	Estimated using Coarse Map and Google Earth	Radloff et al. (2010)	79
729		19	South Africa	Tooth enamel	Rodentia	-34.438	20.4781	0.7094	8e-05	LA-MC-ICP-MS	Estimated using Coarse Map and Google Earth	Radloff et al. (2010)	79
730		19	South Africa	Tooth enamel	Rodentia	-34.438	20.4781	0.70942	0.0001	LA-MC-ICP-MS	Estimated using Coarse Map and Google Earth	Radloff et al. (2010)	79
731		19	South Africa	Tooth enamel	Rodentia	-34.438	20.4781	0.70906	0.0001	LA-MC-ICP-MS	Estimated using Coarse Map and Google Earth	Radloff et al. (2010)	79
732		20	South Africa	Tooth enamel	Rodentia	-34.446	20.4878	0.70919	3e-05	MC-ICP-MS	Estimated using Coarse Map and Google Earth	Radloff et al. (2010)	79
733		20	South Africa	Tooth enamel	Rodentia	-34.446	20.4878	0.70927	5e-05	LA-MC-ICP-MS	Estimated using Coarse Map and Google Earth	Radloff et al. (2010)	79
734		20	South Africa	Tooth enamel	Rodentia	-34.446	20.4878	0.70927	4e-05	LA-MC-ICP-MS	Estimated using Coarse Map and Google Earth	Radloff et al. (2010)	79
735		21	South Africa	Tooth enamel	Rodentia	-34.4452	20.5619	0.70933	5e-05	LA-MC-ICP-MS	Estimated using Coarse Map and Google Earth	Radloff et al. (2010)	79
736		21	South Africa	Tooth enamel	Rodentia	-34.4452	20.5619	0.7093	4e-05	LA-MC-ICP-MS	Estimated using Coarse Map and Google Earth	Radloff et al. (2010)	79
737		21	South Africa	Tooth enamel	Rodentia	-34.4452	20.5619	0.70921	7e-05	LA-MC-ICP-MS	Estimated using Coarse Map and Google Earth	Radloff et al. (2010)	79
738			South Africa	Bone	Damaliscus pygargus	-34.3856	20.518	0.70993	4e-05	LA-MC-ICP-MS	Estimated using Coarse Map and Google Earth	Radloff et al. (2010)	79
739			South Africa	Bone	Damaliscus pygargus	-34.3856	20.518	0.70994	5e-05	LA-MC-ICP-MS	Estimated using Coarse Map and Google Earth	Radloff et al. (2010)	79
740			South Africa	Bone	Damaliscus pygargus	-34.3856	20.518	0.70992	4e-05	LA-MC-ICP-MS	Estimated using Coarse Map and Google Earth	Radloff et al. (2010)	79
741			South Africa	Bone	Damaliscus pygargus	-34.3856	20.518	0.71011	4e-05	LA-MC-ICP-MS	Estimated using Coarse Map and Google Earth	Radloff et al. (2010)	79
742			South Africa	Bone	Damaliscus pygargus	-34.3856	20.518	0.70997	4e-05	LA-MC-ICP-MS	Estimated using Coarse Map and Google Earth	Radloff et al. (2010)	79
743			South Africa	Bone	Damaliscus pygargus	-34.4387	20.4628	0.70942	4e-05	LA-MC-ICP-MS	Estimated using Coarse Map and Google Earth	Radloff et al. (2010)	79
744			South Africa	Bone	Damaliscus pygargus	-34.4387	20.4628	0.70932	4e-05	LA-MC-ICP-MS	Estimated using Coarse Map and Google Earth	Radloff et al. (2010)	79
745			South Africa	Bone	Damaliscus pygargus	-34.4387	20.4628	0.70923	3e-05	LA-MC-ICP-MS	Estimated using Coarse Map and Google Earth	Radloff et al. (2010)	79
746			South Africa	Bone	Damaliscus pygargus	-34.4387	20.4628	0.70957	5e-05	LA-MC-ICP-MS	Estimated using Coarse Map and Google Earth	Radloff et al. (2010)	79
747			South Africa	Bone	Damaliscus pygargus	-34.4387	20.4628	0.70939	5e-05	LA-MC-ICP-MS	Estimated using Coarse Map and Google Earth	Radloff et al. (2010)	79
748			South Africa	Bone	unspecified (bird)	-34.4387	20.4628	0.70921	9e-05	LA-MC-ICP-MS	Estimated using Coarse Map and Google Earth	Radloff et al. (2010)	79
749			South Africa	Bone	unspecified (bird)	-34.4387	20.4628	0.71047	5e-05	LA-MC-ICP-MS	Estimated using Coarse Map and Google Earth	Radloff et al. (2010)	79
750			South Africa	Bone	unspecified (bird)	-34.4387	20.4628	0.70945	6e-05	LA-MC-ICP-MS	Estimated using Coarse Map and Google Earth	Radloff et al. (2010)	79
751			South Africa	Bone	unspecified (bird)	-34.4387	20.4628	0.70926	3e-05	LA-MC-ICP-MS	Estimated using Coarse Map and Google Earth	Radloff et al. (2010)	79
752			South Africa	Bone	unspecified (bird)	-34.4387	20.4628	0.7092	5e-05	LA-MC-ICP-MS	Estimated using Coarse Map and Google Earth	Radloff et al. (2010)	79
753			South Africa	Bone	Pelea capreolus	-34.4387	20.4628	0.71165	5e-05	LA-MC-ICP-MS	Estimated using Coarse Map and Google Earth	Radloff et al. (2010)	79
754			South Africa	Bone	Pelea capreolus	-34.4387	20.4628	0.71104	2e-05	LA-MC-ICP-MS	Estimated using Coarse Map and Google Earth	Radloff et al. (2010)	79
755			South Africa	Bone	Equus zebra	-34.3856	20.518	0.70966	7e-05	LA-MC-ICP-MS	Estimated using Coarse Map and Google Earth	Radloff et al. (2010)	79
756			South Africa	Bone	Equus zebra	-34.4387	20.4628	0.70988	4e-05	LA-MC-ICP-MS	Estimated using Coarse Map and Google Earth	Radloff et al. (2010)	79
757			South Africa	Bone	Equus zebra	-34.3856	20.518	0.70982	9e-05	LA-MC-ICP-MS	Estimated using Coarse Map and Google Earth	Radloff et al. (2010)	79
758			South Africa	Bone	Equus zebra	-34.4387	20.4628	0.70992	4e-05	LA-MC-ICP-MS	Estimated using Coarse Map and Google Earth	Radloff et al. (2010)	79
759			South Africa	Bone	Equus zebra	-34.4387	20.4628	0.70997	3e-05	LA-MC-ICP-MS	Estimated using Coarse Map and Google Earth	Radloff et al. (2010)	79
760			South Africa	Bone	Taurotragus	-34.4387	20.4628	0.7101	7e-05	LA-MC-ICP-MS	Estimated using Coarse Map and Google Earth	Radloff et al. (2010)	79
761			South Africa	Bone	Taurotragus	-34.4368	20.6574	0.70957	1e-05	LA-MC-ICP-MS	Estimated using Coarse Map and Google Earth	Radloff et al. (2010)	79
762			South Africa	Bone	Taurotragus	-34.4387	20.4628	0.70978	7e-05	LA-MC-ICP-MS	Estimated using Coarse Map and Google Earth	Radloff et al. (2010)	79
763			South Africa	Bone	Taurotragus	-34.4387	20.4628	0.70924	4e-05	LA-MC-ICP-MS	Estimated using Coarse Map and Google Earth	Radloff et al. (2010)	79
764			South Africa	Bone	Taurotragus	-34.3864	20.523	0.70929	5e-05	LA-MC-ICP-MS	Estimated using Coarse Map and Google Earth	Radloff et al. (2010)	79
765			South Africa	Bone	Taurotragus	-34.3856	20.518	0.70981	3e-05	LA-MC-ICP-MS	Estimated using Coarse Map and Google Earth	Radloff et al. (2010)	79
766			South Africa	Bone	Taurotragus	-34.4387	20.4628	0.7093	4e-05	LA-MC-ICP-MS	Estimated using Coarse Map and Google Earth	Radloff et al. (2010)	79
767			South Africa	Bone	Taurotragus	-34.3856	20.518	0.7095	4e-05	LA-MC-ICP-MS	Estimated using Coarse Map and Google Earth	Radloff et al. (2010)	79
768			South Africa	Bone	Taurotragus	-34.3864	20.523	0.70961	3e-05	LA-MC-ICP-MS	Estimated using Coarse Map and Google Earth	Radloff et al. (2010)	79
769			South Africa	Bone	Taurotragus	-34.4387	20.4628	0.70938	4e-05	LA-MC-ICP-MS	Estimated using Coarse Map and Google Earth	Radloff et al. (2010)	79
770			South Africa	Bone	Taurotragus	-34.4387	20.4628	0.70978	4e-05	LA-MC-ICP-MS	Estimated using Coarse Map and Google Earth	Radloff et al. (2010)	79
771		876	South Africa	Bone	Cervidae	-32.2279	18.4223	0.71124	3e-05	TIMS	Reported by Author	Sealy et al. (1991)	80
772		1074	South Africa	Bone	Cervidae	-32.4235	18.5677	0.71169	3e-05	TIMS	Reported by Author	Sealy et al. (1991)	80
773		1192	South Africa	Bone	Cervidae	-32.2201	18.3535	0.71041	4e-05	TIMS	Reported by Author	Sealy et al. (1991)	80
774		732	South Africa	Bone	Cervidae	-32.8699	18.272	0.71024	4e-05	TIMS	Reported by Author	Sealy et al. (1991)	80
775		821	South Africa	Bone	Cervidae	-33.1169	17.9888	0.70947	3e-05	TIMS	Reported by Author	Sealy et al. (1991)	80
776		2063	South Africa	Bone	Cervidae	-34.33	18.4479	0.70938	3e-05	TIMS	Reported by Author	Sealy et al. (1991)	80
777		2247	South Africa	Bone	Canidae	-33.3716	19.0258	0.71777	4e-05	TIMS	Reported by Author	Sealy et al. (1991)	80
778		2801	South Africa	Bone	Elephant	-33.3716	19.0258	0.71794	3e-05	TIMS	Reported by Author	Sealy et al. (1991)	80
779		2074	South Africa	Bone	Cervidae	-32.073	19.0796	0.71543	3e-05	TIMS	Reported by Author	Sealy et al. (1991)	80
780		2081	South Africa	Bone	Monkey	-32.5383	19.28	0.71746	3e-05	TIMS	Reported by Author	Sealy et al. (1991)	80
781		average	South Africa	Bone	Elephant	-34.0435	23.0447	0.710603	NA	NA	Estimated using Coarse Map and Google Earth	Vogel et al. (1990)	81
782		average	South Africa	Bone	Elephant	-33.5075	25.7329	0.711529	NA	NA	Estimated using Coarse Map and Google Earth	Vogel et al. (1990)	81
783		average	South Africa	Bone	Elephant	-25.0094	31.5986	0.720883	NA	NA	Estimated using Coarse Map and Google Earth	Vogel et al. (1990)	81
784		C4068	South Africa	Bone	Elephant	-25.3573	31.8918	0.711428	NA	NA	Estimated using Coarse Map and Google Earth	Vogel et al. (1990)	81
785		C4051	South Africa	Bone	Elephant	-24.7868	31.8581	0.713054	NA	NA	Estimated using Coarse Map and Google Earth	Vogel et al. (1990)	81
786		average	Namibia	Bone	Elephant	-18.7724	12.6634	0.723805	NA	NA	Estimated using Coarse Map and Google Earth	Vogel et al. (1990)	81
787		B857	Namibia	Bone	Elephant	-18.7445	13.4112	0.728249	NA	NA	Estimated using Coarse Map and Google Earth	Vogel et al. (1990)	81
788		B316	Namibia	Bone	Elephant	-19.0109	15.9325	0.720615	NA	NA	Estimated using Coarse Map and Google Earth	Vogel et al. (1990)	81
789		B112	Namibia	Bone	Elephant	-17.9095	22.7011	0.72159	NA	NA	Estimated using Coarse Map and Google Earth	Vogel et al. (1990)	81
790		PNDTrag1M1	Kenya	Teeth	Rodentia	-0.04034	34.0303	0.70912	NA	MC-ICP-MS	Reported by Author	Janzen et al. (2020)	31
791		PNDHYST1I1	Kenya	Teeth	Rodentia	-0.04034	34.0303	0.71037	NA	MC-ICP-MS	Reported by Author	Janzen et al. (2020)	31
792		WLORed1	Kenya	Teeth	Rodentia	-0.347784	34.8023	0.71051	NA	MC-ICP-MS	Reported by Author	Janzen et al. (2020)	31
793		WLORed2	Kenya	Teeth	Rodentia	-0.347784	34.8023	0.70903	NA	MC-ICP-MS	Reported by Author	Janzen et al. (2020)	31
794		WLORed3	Kenya	Teeth	Rodentia	-0.347784	34.8023	0.71047	NA	MC-ICP-MS	Reported by Author	Janzen et al. (2020)	31
795		WLORed4	Kenya	Teeth	Rodentia	-0.347784	34.8023	0.71028	NA	MC-ICP-MS	Reported by Author	Janzen et al. (2020)	31
796		MM-1	Kenya	Bone	Rodentia	-1.41641	35.025	0.70791	NA	MC-ICP-MS	Reported by Author	Janzen et al. (2020)	31
797		MM-6	Kenya	Bone	Rodentia	-1.41641	35.025	0.70865	NA	MC-ICP-MS	Reported by Author	Janzen et al. (2020)	31
798		MM-8.1	Kenya	Bone	Rodentia	-1.41641	35.025	0.70843	NA	MC-ICP-MS	Reported by Author	Janzen et al. (2020)	31
799		MM-8.2	Kenya	Bone	Rodentia	-1.41641	35.025	0.70857	NA	MC-ICP-MS	Reported by Author	Janzen et al. (2020)	31
800		MM-8.4	Kenya	Bone	Rodentia	-1.41641	35.025	0.7086	NA	MC-ICP-MS	Reported by Author	Janzen et al. (2020)	31
801		NK-1	Kenya	Teeth	Rodentia	-1.387	35.9755	0.70645	NA	MC-ICP-MS	Reported by Author	Janzen et al. (2020)	31
802		NK-2	Kenya	Bone	Rodentia	-1.38835	35.9459	0.70668	NA	MC-ICP-MS	Reported by Author	Janzen et al. (2020)	31
803		JOT-1	Kenya	Teeth	Rodentia	-1.387	35.9755	0.70646	NA	MC-ICP-MS	Reported by Author	Janzen et al. (2020)	31
804		NKU-4a	Kenya	Bone	Rodentia	-0.3513	36.0556	0.70631	NA	MC-ICP-MS	Reported by Author	Janzen et al. (2020)	31
805		NKU-4b	Kenya	Teeth	Rodentia	-0.3513	36.0556	0.70644	NA	MC-ICP-MS	Reported by Author	Janzen et al. (2020)	31
806		GsJjB12PRO1P3	Kenya	Teeth	Rodentia	-0.645585	36.338	0.7075	NA	MC-ICP-MS	Reported by Author	Janzen et al. (2020)	31
807		GsJjB316MADP3	Kenya	Teeth	Rodentia	-0.643513	36.2525	0.70664	NA	MC-ICP-MS	Reported by Author	Janzen et al. (2020)	31
808		GsJjB326PRO1M1	Kenya	Teeth	Rodentia	-0.649172	36.3275	0.70751	NA	MC-ICP-MS	Reported by Author	Janzen et al. (2020)	31
809		OTPRO1I1	Kenya	Teeth	Rodentia	-0.694182	36.2031	0.70738	NA	MC-ICP-MS	Reported by Author	Janzen et al. (2020)	31
810		OTPRO2I1	Kenya	Teeth	Rodentia	-0.694182	36.2031	0.70732	NA	MC-ICP-MS	Reported by Author	Janzen et al. (2020)	31
811		OTPRO3I1	Kenya	Teeth	Rodentia	-0.694182	36.2031	0.70727	NA	MC-ICP-MS	Reported by Author	Janzen et al. (2020)	31
812		OTPRO4I1	Kenya	Teeth	Rodentia	-0.694182	36.2031	0.70727	NA	MC-ICP-MS	Reported by Author	Janzen et al. (2020)	31
813		OTPRO5I1	Kenya	Teeth	Rodentia	-0.694182	36.2031	0.70725	NA	MC-ICP-MS	Reported by Author	Janzen et al. (2020)	31
814		OTHET1	Kenya	Teeth	Rodentia	-0.694182	36.2031	0.70725	NA	MC-ICP-MS	Reported by Author	Janzen et al. (2020)	31
815		EYSPRO1I1	Kenya	Teeth	Rodentia	-0.754172	36.1242	0.70704	NA	MC-ICP-MS	Reported by Author	Janzen et al. (2020)	31
816		EYSRED1P2	Kenya	Teeth	Rodentia	-0.754172	36.1242	0.70708	NA	MC-ICP-MS	Reported by Author	Janzen et al. (2020)	31
817		EYSRED2P4	Kenya	Teeth	Rodentia	-0.754172	36.1242	0.70725	NA	MC-ICP-MS	Reported by Author	Janzen et al. (2020)	31
818		EYMTac1I1	Kenya	Teeth	Rodentia	-0.836648	36.1612	0.70686	NA	MC-ICP-MS	Reported by Author	Janzen et al. (2020)	31
819		EYMTac2I1	Kenya	Teeth	Rodentia	-0.836648	36.1612	0.70668	NA	MC-ICP-MS	Reported by Author	Janzen et al. (2020)	31
820		EYMTac3I1	Kenya	Teeth	Rodentia	-0.836648	36.1612	0.70646	NA	MC-ICP-MS	Reported by Author	Janzen et al. (2020)	31
821		EYMTac4I1	Kenya	Teeth	Rodentia	-0.836648	36.1612	0.70696	NA	MC-ICP-MS	Reported by Author	Janzen et al. (2020)	31
822		EYMTac5I1	Kenya	Teeth	Rodentia	-0.836648	36.1612	0.7065	NA	MC-ICP-MS	Reported by Author	Janzen et al. (2020)	31
823		EYMOto1I1	Kenya	Teeth	Rodentia	-0.836648	36.1612	0.70688	NA	MC-ICP-MS	Reported by Author	Janzen et al. (2020)	31
824		EYMOto2I1	Kenya	Teeth	Rodentia	-0.836648	36.1612	0.70691	NA	MC-ICP-MS	Reported by Author	Janzen et al. (2020)	31
825		HG-1A	Kenya	Bone	Rodentia	-0.85934	36.3629	0.70711	NA	MC-ICP-MS	Reported by Author	Janzen et al. (2020)	31
826		HG-1B	Kenya	Teeth	Rodentia	-0.85934	36.3629	0.70675	NA	MC-ICP-MS	Reported by Author	Janzen et al. (2020)	31
827		GtJjB79PRO1M3	Kenya	Bone	Rodentia	-0.89495	36.3188	0.70604	NA	MC-ICP-MS	Reported by Author	Janzen et al. (2020)	31
828		GtJjB55.1PRO1I1	Kenya	Bone	Rodentia	-0.89681	36.3191	0.70626	NA	MC-ICP-MS	Reported by Author	Janzen et al. (2020)	31
829		ML-1	Kenya	Bone	Rodentia	-0.90182	36.4626	0.70738	NA	MC-ICP-MS	Reported by Author	Janzen et al. (2020)	31
830		GsJi302	Kenya	Teeth	Rodentia	-0.766554	36.27	0.70557	NA	MC-ICP-MS	Reported by Author	Janzen et al. (2020)	31
831		GuJjB4PRO1I1	Kenya	Teeth	Rodentia	-1.15417	36.352	0.70683	NA	MC-ICP-MS	Reported by Author	Janzen et al. (2020)	31
832		NBO-1	Kenya	Bone	Rodentia	-1.37815	36.848	0.70755	NA	MC-ICP-MS	Reported by Author	Janzen et al. (2020)	31
833		NBO-4A	Kenya	Bone	Rodentia	-1.36052	36.8508	0.70759	NA	MC-ICP-MS	Reported by Author	Janzen et al. (2020)	31
834		ODS3A	Kenya	Teeth	Rodentia	-1.10667	37.2463	0.70537	NA	MC-ICP-MS	Reported by Author	Janzen et al. (2020)	31
835		GvJm17Rod4	Kenya	Teeth	Rodentia	-1.44764	37.0767	0.71042	NA	MC-ICP-MS	Reported by Author	Janzen et al. (2020)	31
836		GvJm17Rod6	Kenya	Teeth	Rodentia	-1.44764	37.0767	0.70819	NA	MC-ICP-MS	Reported by Author	Janzen et al. (2020)	31
837		GvJm17Rod7	Kenya	Teeth	Rodentia	-1.44764	37.0767	0.70887	NA	MC-ICP-MS	Reported by Author	Janzen et al. (2020)	31
838		KAJAcoFem4-7	Kenya	Bone	Rodentia	-2.24653	37.2028	0.70643	NA	MC-ICP-MS	Reported by Author	Janzen et al. (2020)	31
839		KAJAcoFem20-23	Kenya	Bone	Rodentia	-2.24653	37.2028	0.70656	NA	MC-ICP-MS	Reported by Author	Janzen et al. (2020)	31
840		KAJAcoFem24-27	Kenya	Bone	Rodentia	-2.24653	37.2028	0.70636	NA	MC-ICP-MS	Reported by Author	Janzen et al. (2020)	31
841		TRAG1P3	Kenya	Teeth	Rodentia	-2.45447	37.9134	0.70448	NA	MC-ICP-MS	Reported by Author	Janzen et al. (2020)	31
842		KTMAD1M2	Kenya	Teeth	Rodentia	-3.06667	39.1667	0.70844	NA	MC-ICP-MS	Reported by Author	Janzen et al. (2020)	31
843		KTMAD2M3	Kenya	Teeth	Rodentia	-3.06667	39.1667	0.70786	NA	MC-ICP-MS	Reported by Author	Janzen et al. (2020)	31
844		KTMAD3M3	Kenya	Teeth	Rodentia	-3.06667	39.1667	0.70862	NA	MC-ICP-MS	Reported by Author	Janzen et al. (2020)	31
845		KTMAD4M3	Kenya	Teeth	Rodentia	-3.06667	39.1667	0.70817	NA	MC-ICP-MS	Reported by Author	Janzen et al. (2020)	31
846		EK1P	Kenya	Plant	unspecified (grass)	0.250445	36.9243	0.70709	NA	MC-ICP-MS	Reported by Author	Janzen et al. (2020)	31
847		EK2G	Kenya	Plant	unspecified (grass)	0.221885	36.9369	0.70713	NA	MC-ICP-MS	Reported by Author	Janzen et al. (2020)	31
848		LOI1P	Kenya	Plant	unspecified	0.627151	36.818	0.70702	NA	MC-ICP-MS	Reported by Author	Janzen et al. (2020)	31
849		LOI1SC	Kenya	Soil leachates		0.627151	36.818	0.70692	NA	MC-ICP-MS	Reported by Author	Janzen et al. (2020)	31
850		LOI2G	Kenya	Plant	unspecified (grass)	0.669032	36.8155	0.70708	NA	MC-ICP-MS	Reported by Author	Janzen et al. (2020)	31
851		LOI3G	Kenya	Plant	unspecified (grass)	0.633066	36.8127	0.70802	NA	MC-ICP-MS	Reported by Author	Janzen et al. (2020)	31
852		LOI4P	Kenya	Plant	unspecified (grass)	0.633505	36.8064	0.70712	NA	MC-ICP-MS	Reported by Author	Janzen et al. (2020)	31
853		LOI5P	Kenya	Plant	unspecified (grass)	0.19855	36.9034	0.70712	NA	MC-ICP-MS	Reported by Author	Janzen et al. (2020)	31
854		MP1G	Kenya	Plant	unspecified (grass)	0.504997	36.8498	0.70852	NA	MC-ICP-MS	Reported by Author	Janzen et al. (2020)	31
855		MP2P	Kenya	Plant	unspecified (grass)	0.31063	36.8811	0.70678	NA	MC-ICP-MS	Reported by Author	Janzen et al. (2020)	31
856		MP2SC	Kenya	Soil leachates		0.31063	36.8811	0.70695	NA	MC-ICP-MS	Reported by Author	Janzen et al. (2020)	31
857		MP3P	Kenya	Plant	unspecified (grass)	0.343189	36.8455	0.7068	NA	MC-ICP-MS	Reported by Author	Janzen et al. (2020)	31
858		MP4W	Kenya	Plant	unspecified	0.358814	36.925	0.70828	NA	MC-ICP-MS	Reported by Author	Janzen et al. (2020)	31
859		MP4P	Kenya	Plant	unspecified (grass)	0.358814	36.925	0.70694	NA	MC-ICP-MS	Reported by Author	Janzen et al. (2020)	31
860		MP4SC	Kenya	Soil leachates		0.358814	36.925	0.70801	NA	MC-ICP-MS	Reported by Author	Janzen et al. (2020)	31
861		MP5P	Kenya	Plant	unspecified (grass)	0.363178	36.9252	0.70694	NA	MC-ICP-MS	Reported by Author	Janzen et al. (2020)	31
862		MP6P	Kenya	Plant	unspecified (grass)	0.379217	36.9237	0.70754	NA	MC-ICP-MS	Reported by Author	Janzen et al. (2020)	31
863		MP7G	Kenya	Plant	unspecified (grass)	0.388003	36.8785	0.70702	NA	MC-ICP-MS	Reported by Author	Janzen et al. (2020)	31
864		MP7SC	Kenya	Soil leachates		0.388003	36.8785	0.70815	NA	MC-ICP-MS	Reported by Author	Janzen et al. (2020)	31
865		MP8G	Kenya	Plant	unspecified (grass)	0.411522	36.912	0.70612	NA	MC-ICP-MS	Reported by Author	Janzen et al. (2020)	31
866		MP9P	Kenya	Plant	unspecified (grass)	0.436514	36.8992	0.70553	NA	MC-ICP-MS	Reported by Author	Janzen et al. (2020)	31
867		MP10P	Kenya	Plant	unspecified (grass)	0.447042	36.8598	0.70714	NA	MC-ICP-MS	Reported by Author	Janzen et al. (2020)	31
868		MP11P	Kenya	Plant	unspecified (grass)	0.449928	36.8436	0.70562	NA	MC-ICP-MS	Reported by Author	Janzen et al. (2020)	31
869		MP12P	Kenya	Plant	unspecified (grass)	0.455694	36.8416	0.70678	NA	MC-ICP-MS	Reported by Author	Janzen et al. (2020)	31
870		MP13P	Kenya	Plant	unspecified (grass)	0.530378	36.8684	0.70806	NA	MC-ICP-MS	Reported by Author	Janzen et al. (2020)	31
871		MP14P	Kenya	Plant	unspecified (grass)	0.531011	36.8677	0.70813	NA	MC-ICP-MS	Reported by Author	Janzen et al. (2020)	31
872		MP15P	Kenya	Plant	unspecified (grass)	0.221594	36.8636	0.70628	NA	MC-ICP-MS	Reported by Author	Janzen et al. (2020)	31
873		MP15SC	Kenya	Soil leachates		0.221594	36.8636	0.70592	NA	MC-ICP-MS	Reported by Author	Janzen et al. (2020)	31
874		SEGP	Kenya	Plant	unspecified (grass)	0.223711	36.9133	0.70538	NA	MC-ICP-MS	Reported by Author	Janzen et al. (2020)	31
875		OP1P	Kenya	Plant	unspecified (grass)	0.014186	36.9253	0.70632	NA	MC-ICP-MS	Reported by Author	Janzen et al. (2020)	31
876		OP2P	Kenya	Plant	unspecified (grass)	0.017125	36.9317	0.70528	NA	MC-ICP-MS	Reported by Author	Janzen et al. (2020)	31
877		OP3P	Kenya	Plant	unspecified (grass)	0.020844	36.9152	0.7048	NA	MC-ICP-MS	Reported by Author	Janzen et al. (2020)	31
878		OP4G	Kenya	Plant	unspecified (grass)	0.018803	36.9144	0.70488	NA	MC-ICP-MS	Reported by Author	Janzen et al. (2020)	31
879		OP5G	Kenya	Plant	unspecified (grass)	0.018958	36.9138	0.70554	NA	MC-ICP-MS	Reported by Author	Janzen et al. (2020)	31
880		OP6P	Kenya	Plant	unspecified (grass)	0.044919	36.9744	0.70684	NA	MC-ICP-MS	Reported by Author	Janzen et al. (2020)	31
881		OP7G	Kenya	Plant	unspecified (grass)	0.046983	36.9517	0.70598	NA	MC-ICP-MS	Reported by Author	Janzen et al. (2020)	31
882		SER_4a	Tanzania	Teeth	Rodentia	-2.43132	34.8533	0.70477	NA	MC-ICP-MS	Reported by Author	Janzen et al. (2020)	31
883		SER_4b	Tanzania	Teeth	Rodentia	-2.43132	34.8533	0.70531	NA	MC-ICP-MS	Reported by Author	Janzen et al. (2020)	31
884		SER_4c	Tanzania	Teeth	Rodentia	-2.43132	34.8533	0.705	NA	MC-ICP-MS	Reported by Author	Janzen et al. (2020)	31
885		SER_4d	Tanzania	Teeth	Rodentia	-2.43132	34.8533	0.70501	NA	MC-ICP-MS	Reported by Author	Janzen et al. (2020)	31
886		SER_4e	Tanzania	Teeth	Rodentia	-2.43132	34.8533	0.70499	NA	MC-ICP-MS	Reported by Author	Janzen et al. (2020)	31
887		BAR_30a	Tanzania	Teeth	Rodentia	-2.62039	35.1763	0.70444	NA	MC-ICP-MS	Reported by Author	Janzen et al. (2020)	31
888		BAR_30b	Tanzania	Teeth	Rodentia	-2.62039	35.1763	0.70449	NA	MC-ICP-MS	Reported by Author	Janzen et al. (2020)	31
889		BAR_30c	Tanzania	Teeth	Rodentia	-2.62039	35.1763	0.7046	NA	MC-ICP-MS	Reported by Author	Janzen et al. (2020)	31
890		BAR_30d	Tanzania	Teeth	Rodentia	-2.62039	35.1763	0.70447	NA	MC-ICP-MS	Reported by Author	Janzen et al. (2020)	31
891		BAR_30e	Tanzania	Teeth	Rodentia	-2.62039	35.1763	0.70466	NA	MC-ICP-MS	Reported by Author	Janzen et al. (2020)	31
892		NEXT_43A	Tanzania	Teeth	Rodentia	-1.63607	34.9196	0.71886	NA	MC-ICP-MS	Reported by Author	Janzen et al. (2020)	31
893		NEXT_43B	Tanzania	Teeth	Rodentia	-1.63607	34.9196	0.71445	NA	MC-ICP-MS	Reported by Author	Janzen et al. (2020)	31
894		NEXT_43C	Tanzania	Teeth	Rodentia	-1.63607	34.9196	0.71527	NA	MC-ICP-MS	Reported by Author	Janzen et al. (2020)	31
895		NEXT_43D	Tanzania	Teeth	Rodentia	-1.63607	34.9196	0.71551	NA	MC-ICP-MS	Reported by Author	Janzen et al. (2020)	31
896		NEXT_43E	Tanzania	Teeth	Rodentia	-1.63607	34.9196	0.7152	NA	MC-ICP-MS	Reported by Author	Janzen et al. (2020)	31
897		NEXT_43F	Tanzania	Teeth	Rodentia	-1.63607	34.9196	0.71289	NA	MC-ICP-MS	Reported by Author	Janzen et al. (2020)	31
898		WECO_46a	Tanzania	Teeth	Rodentia	-2.19937	34.2018	0.70871	NA	MC-ICP-MS	Reported by Author	Janzen et al. (2020)	31
899		WECO_46b	Tanzania	Teeth	Rodentia	-2.19937	34.2018	0.70718	NA	MC-ICP-MS	Reported by Author	Janzen et al. (2020)	31
900		WECO_46c	Tanzania	Teeth	Rodentia	-2.19937	34.2018	0.70849	NA	MC-ICP-MS	Reported by Author	Janzen et al. (2020)	31
901		WECO_46d	Tanzania	Teeth	Rodentia	-2.19937	34.2018	0.70838	NA	MC-ICP-MS	Reported by Author	Janzen et al. (2020)	31
902		WECO_46e	Tanzania	Teeth	Rodentia	-2.19937	34.2018	0.70862	NA	MC-ICP-MS	Reported by Author	Janzen et al. (2020)	31
903		TAN_53a	Tanzania	Teeth	Rodentia	-3.85108	36.0201	0.71507	NA	MC-ICP-MS	Reported by Author	Janzen et al. (2020)	31
904		TAN_53b	Tanzania	Teeth	Rodentia	-3.85108	36.0201	0.71495	NA	MC-ICP-MS	Reported by Author	Janzen et al. (2020)	31
905		TAN_53c	Tanzania	Teeth	Rodentia	-3.85108	36.0201	0.71931	NA	MC-ICP-MS	Reported by Author	Janzen et al. (2020)	31
906		TAN_53d	Tanzania	Teeth	Rodentia	-3.85108	36.0201	0.70943	NA	MC-ICP-MS	Reported by Author	Janzen et al. (2020)	31
907		TAN_53e	Tanzania	Teeth	Rodentia	-3.85108	36.0201	0.71223	NA	MC-ICP-MS	Reported by Author	Janzen et al. (2020)	31
908		MAN-1	Tanzania	Teeth	Rodentia	-3.37248	35.8152	0.70583	NA	MC-ICP-MS	Reported by Author	Janzen et al. (2020)	31
909		MAN-2	Tanzania	Teeth	Rodentia	-3.37248	35.8152	0.70559	NA	MC-ICP-MS	Reported by Author	Janzen et al. (2020)	31
910		MAN-3	Tanzania	Teeth	Rodentia	-3.37248	35.8152	0.70546	NA	MC-ICP-MS	Reported by Author	Janzen et al. (2020)	31
911		MAN-4	Tanzania	Teeth	Rodentia	-3.37248	35.8152	0.70496	NA	MC-ICP-MS	Reported by Author	Janzen et al. (2020)	31
912		MAN-5	Tanzania	Teeth	Rodentia	-3.37248	35.8152	0.70557	NA	MC-ICP-MS	Reported by Author	Janzen et al. (2020)	31
913		NK10g	Kenya	Plant	unspecified (grass)	-1.21103	35.7851	0.70789	NA	MC-ICP-MS	Reported by Author	Janzen et al. (2020)	31
914		10t	Kenya	Plant	unspecified (tree)	-1.21103	35.7851	0.707886	NA	MC-ICP-MS	Reported by Author	Janzen et al. (2020)	31
915		12g	Kenya	Plant	unspecified (grass)	-1.32554	35.8128	0.707327	NA	MC-ICP-MS	Reported by Author	Janzen et al. (2020)	31
916		12t	Kenya	Plant	unspecified (grass)	-1.32554	35.8128	0.707323	NA	MC-ICP-MS	Reported by Author	Janzen et al. (2020)	31
917		14g	Kenya	Plant	unspecified (tree)	-1.31301	35.8344	0.707382	NA	MC-ICP-MS	Reported by Author	Janzen et al. (2020)	31
918		14t	Kenya	Plant	unspecified (grass)	-1.31301	35.8344	0.707456	NA	MC-ICP-MS	Reported by Author	Janzen et al. (2020)	31
919		17g	Kenya	Plant	unspecified (tree)	-1.31924	35.845	0.70779	NA	MC-ICP-MS	Reported by Author	Janzen et al. (2020)	31
920		17t	Kenya	Plant	unspecified (grass)	-1.31924	35.845	0.707714	NA	MC-ICP-MS	Reported by Author	Janzen et al. (2020)	31
921		20g	Kenya	Plant	unspecified (tree)	-1.37756	35.849	0.709688	NA	MC-ICP-MS	Reported by Author	Janzen et al. (2020)	31
922		21g	Kenya	Plant	unspecified (grass)	-1.62959	35.8588	0.708156	NA	MC-ICP-MS	Reported by Author	Janzen et al. (2020)	31
923		21t	Kenya	Plant	unspecified (tree)	-1.62959	35.8588	0.708006	NA	MC-ICP-MS	Reported by Author	Janzen et al. (2020)	31
924		22t	Kenya	Plant	unspecified (grass)	-1.65174	35.8614	0.707274	NA	MC-ICP-MS	Reported by Author	Janzen et al. (2020)	31
925		23g	Kenya	Plant	unspecified (grass)	-1.64652	35.8655	0.707443	NA	MC-ICP-MS	Reported by Author	Janzen et al. (2020)	31
926		23t	Kenya	Plant	unspecified (tree)	-1.64652	35.8655	0.70717	NA	MC-ICP-MS	Reported by Author	Janzen et al. (2020)	31
927		25g	Kenya	Plant	unspecified (tree)	-1.72491	35.8173	0.71769	NA	MC-ICP-MS	Reported by Author	Janzen et al. (2020)	31
928		25t	Kenya	Plant	unspecified (grass)	-1.72491	35.8173	0.717424	NA	MC-ICP-MS	Reported by Author	Janzen et al. (2020)	31
929		26g	Kenya	Plant	unspecified (tree)	-1.855	35.8521	0.715936	NA	MC-ICP-MS	Reported by Author	Janzen et al. (2020)	31
930		26t	Kenya	Plant	unspecified (grass)	-1.855	35.8521	0.712649	NA	MC-ICP-MS	Reported by Author	Janzen et al. (2020)	31
931		27g	Kenya	Plant	unspecified (tree)	-1.85517	35.8408	0.709938	NA	MC-ICP-MS	Reported by Author	Janzen et al. (2020)	31
932		27t	Kenya	Plant	unspecified (grass)	-1.85517	35.8408	0.708928	NA	MC-ICP-MS	Reported by Author	Janzen et al. (2020)	31
933		28g	Kenya	Plant	unspecified (tree)	-1.84025	35.8786	0.706772	NA	MC-ICP-MS	Reported by Author	Janzen et al. (2020)	31
934		28t	Kenya	Plant	unspecified (grass)	-1.84025	35.8786	0.706835	NA	MC-ICP-MS	Reported by Author	Janzen et al. (2020)	31
935		29g	Kenya	Plant	unspecified (tree)	-1.82751	35.9134	0.71484	NA	MC-ICP-MS	Reported by Author	Janzen et al. (2020)	31
936		29t	Kenya	Plant	unspecified (grass)	-1.82751	35.9134	0.714501	NA	MC-ICP-MS	Reported by Author	Janzen et al. (2020)	31
937		33g	Kenya	Plant	unspecified (tree)	-1.93603	35.7836	0.721686	NA	MC-ICP-MS	Reported by Author	Janzen et al. (2020)	31
938		33t	Kenya	Plant	unspecified (grass)	-1.93603	35.7836	0.720513	NA	MC-ICP-MS	Reported by Author	Janzen et al. (2020)	31
939		34g	Kenya	Plant	unspecified (tree)	-1.93192	35.7503	0.720517	NA	MC-ICP-MS	Reported by Author	Janzen et al. (2020)	31
940		34t	Kenya	Plant	unspecified (grass)	-1.93192	35.7503	0.722359	NA	MC-ICP-MS	Reported by Author	Janzen et al. (2020)	31
941		36g	Kenya	Plant	unspecified (tree)	-1.83636	35.8207	0.726843	NA	MC-ICP-MS	Reported by Author	Janzen et al. (2020)	31
942		36t	Kenya	Plant	unspecified (grass)	-1.83636	35.8207	0.727963	NA	MC-ICP-MS	Reported by Author	Janzen et al. (2020)	31
943		37g	Kenya	Plant	unspecified (tree)	-1.7321	35.7892	0.707868	NA	MC-ICP-MS	Reported by Author	Janzen et al. (2020)	31
944		37t	Kenya	Plant	unspecified (grass)	-1.7321	35.7892	0.707798	NA	MC-ICP-MS	Reported by Author	Janzen et al. (2020)	31
945		39g	Kenya	Plant	unspecified (tree)	-1.73843	35.6833	0.711866	NA	MC-ICP-MS	Reported by Author	Janzen et al. (2020)	31
946		39t	Kenya	Plant	unspecified (grass)	-1.73843	35.6833	0.71296	NA	MC-ICP-MS	Reported by Author	Janzen et al. (2020)	31
947		40g	Kenya	Plant	unspecified (tree)	-1.74589	35.6713	0.714352	NA	MC-ICP-MS	Reported by Author	Janzen et al. (2020)	31
948		40t	Kenya	Plant	unspecified (grass)	-1.74589	35.6713	0.711527	NA	MC-ICP-MS	Reported by Author	Janzen et al. (2020)	31
949		42g	Kenya	Plant	unspecified (tree)	-1.47281	35.3021	0.709611	NA	MC-ICP-MS	Reported by Author	Janzen et al. (2020)	31
950		42t	Kenya	Plant	unspecified (grass)	-1.47281	35.3021	0.710429	NA	MC-ICP-MS	Reported by Author	Janzen et al. (2020)	31
951		48g	Kenya	Plant	unspecified (tree)	-1.18288	35.2044	0.708647	NA	MC-ICP-MS	Reported by Author	Janzen et al. (2020)	31
952		48t	Kenya	Plant	unspecified (grass)	-1.18288	35.2044	0.708647	NA	MC-ICP-MS	Reported by Author	Janzen et al. (2020)	31
953		49g	Kenya	Plant	unspecified (tree)	-1.19872	35.1143	0.708104	NA	MC-ICP-MS	Reported by Author	Janzen et al. (2020)	31
954		50g	Kenya	Plant	unspecified (grass)	-1.22211	34.8155	0.708936	NA	MC-ICP-MS	Reported by Author	Janzen et al. (2020)	31
955		50t	Kenya	Plant	unspecified (tree)	-1.22211	34.8155	0.708453	NA	MC-ICP-MS	Reported by Author	Janzen et al. (2020)	31
956		51g	Kenya	Plant	unspecified (grass)	-1.15544	34.8373	0.710902	NA	MC-ICP-MS	Reported by Author	Janzen et al. (2020)	31
957		51t	Kenya	Plant	unspecified (grass)	-1.15544	34.8373	0.711	NA	MC-ICP-MS	Reported by Author	Janzen et al. (2020)	31
958		52g	Kenya	Plant	unspecified (tree)	0.66958	35.9306	0.707907	NA	MC-ICP-MS	Reported by Author	Janzen et al. (2020)	31
959		52t	Kenya	Plant	unspecified (grass)	0.66958	35.9306	0.707733	NA	MC-ICP-MS	Reported by Author	Janzen et al. (2020)	31
960		53g	Kenya	Plant	unspecified (tree)	0.79396	35.8977	0.707652	NA	MC-ICP-MS	Reported by Author	Janzen et al. (2020)	31
961		53t	Kenya	Plant	unspecified (grass)	0.79396	35.8977	0.707607	NA	MC-ICP-MS	Reported by Author	Janzen et al. (2020)	31
962		54g	Kenya	Plant	unspecified (tree)	0.9998	35.898	0.70772	NA	MC-ICP-MS	Reported by Author	Janzen et al. (2020)	31
963		54t	Kenya	Plant	unspecified (grass)	0.9998	35.898	0.707698	NA	MC-ICP-MS	Reported by Author	Janzen et al. (2020)	31
964		RST07-1	Kenya	Teeth	Rodentia	-2.68508	34.8952	0.704643	NA	MC-ICP-MS	Reported by Author	Janzen et al. (2020)	31
965		RST07-2	Kenya	Teeth	Rodentia	-2.68508	34.8952	0.70465	NA	MC-ICP-MS	Reported by Author	Janzen et al. (2020)	31
966		RST07-3	Kenya	Teeth	Rodentia	-2.68508	34.8952	0.704673	NA	MC-ICP-MS	Reported by Author	Janzen et al. (2020)	31
967		RST21-1	Kenya	Teeth	Rodentia	-2.21492	34.9664	0.706762	NA	MC-ICP-MS	Reported by Author	Janzen et al. (2020)	31
968		RST21-2	Kenya	Teeth	Rodentia	-2.21492	34.9664	0.706949	NA	MC-ICP-MS	Reported by Author	Janzen et al. (2020)	31
969		RST21-3	Kenya	Teeth	Rodentia	-2.21492	34.9664	0.707395	NA	MC-ICP-MS	Reported by Author	Janzen et al. (2020)	31
970		RST21-4	Kenya	Teeth	Rodentia	-2.21492	34.9664	0.706553	NA	MC-ICP-MS	Reported by Author	Janzen et al. (2020)	31
971		RST22-1	Kenya	Teeth	Rodentia	-2.22259	34.9751	0.706782	NA	MC-ICP-MS	Reported by Author	Janzen et al. (2020)	31
972		RST22-2	Kenya	Teeth	Rodentia	-2.22259	34.9751	0.706511	NA	MC-ICP-MS	Reported by Author	Janzen et al. (2020)	31
973		RST22-3	Kenya	Teeth	Rodentia	-2.22259	34.9751	0.706602	NA	MC-ICP-MS	Reported by Author	Janzen et al. (2020)	31
974		RST22-4	Kenya	Teeth	Rodentia	-2.22259	34.9751	0.707352	NA	MC-ICP-MS	Reported by Author	Janzen et al. (2020)	31
975		RST22-5	Kenya	Teeth	Rodentia	-2.22259	34.9751	0.706797	NA	MC-ICP-MS	Reported by Author	Janzen et al. (2020)	31
976		RST25-1	Kenya	Teeth	Rodentia	-1.9083	35.2692	0.707311	NA	MC-ICP-MS	Reported by Author	Janzen et al. (2020)	31
977		RST25-2	Kenya	Teeth	Rodentia	-1.9083	35.2692	0.71169	NA	MC-ICP-MS	Reported by Author	Janzen et al. (2020)	31
978		RST25-3	Kenya	Teeth	Rodentia	-1.9083	35.2692	0.708023	NA	MC-ICP-MS	Reported by Author	Janzen et al. (2020)	31
979		RST25-4	Kenya	Teeth	Rodentia	-1.9083	35.2692	0.711691	NA	MC-ICP-MS	Reported by Author	Janzen et al. (2020)	31
980		RST26-1	Kenya	Teeth	Rodentia	-1.93315	35.1716	0.713352	NA	MC-ICP-MS	Reported by Author	Janzen et al. (2020)	31
981		RST26-2	Kenya	Teeth	Rodentia	-1.93315	35.1716	0.714044	NA	MC-ICP-MS	Reported by Author	Janzen et al. (2020)	31
982		RST26-3	Kenya	Teeth	Rodentia	-1.93315	35.1716	0.714045	NA	MC-ICP-MS	Reported by Author	Janzen et al. (2020)	31
983		RST26-4	Kenya	Teeth	Rodentia	-1.93315	35.1716	0.714122	NA	MC-ICP-MS	Reported by Author	Janzen et al. (2020)	31
984		RST37-1	Kenya	Teeth	Rodentia	-3.01651	35.0155	0.704842	NA	MC-ICP-MS	Reported by Author	Janzen et al. (2020)	31
985		RST37-2	Kenya	Teeth	Rodentia	-3.01651	35.0155	0.704928	NA	MC-ICP-MS	Reported by Author	Janzen et al. (2020)	31
986		RST37-3	Kenya	Teeth	Rodentia	-3.01651	35.0155	0.704624	NA	MC-ICP-MS	Reported by Author	Janzen et al. (2020)	31
987		RST37-4	Kenya	Teeth	Rodentia	-3.01651	35.0155	0.704746	NA	MC-ICP-MS	Reported by Author	Janzen et al. (2020)	31
988		RST47-1	Kenya	Teeth	Rodentia	-3.98315	36.057	0.712864	NA	MC-ICP-MS	Reported by Author	Janzen et al. (2020)	31
989		RST47-2	Kenya	Teeth	Rodentia	-3.98315	36.057	0.712499	NA	MC-ICP-MS	Reported by Author	Janzen et al. (2020)	31
990		RST47-3	Kenya	Teeth	Rodentia	-3.98315	36.057	0.712993	NA	MC-ICP-MS	Reported by Author	Janzen et al. (2020)	31
991		RST47-4	Kenya	Teeth	Rodentia	-3.98315	36.057	0.71299	NA	MC-ICP-MS	Reported by Author	Janzen et al. (2020)	31
992		RST47-5	Kenya	Teeth	Rodentia	-3.98315	36.057	0.712976	NA	MC-ICP-MS	Reported by Author	Janzen et al. (2020)	31
993		RST58-1	Kenya	Teeth	Rodentia	-2.74023	35.3585	0.704493	NA	MC-ICP-MS	Reported by Author	Janzen et al. (2020)	31
994		RST58-2	Kenya	Teeth	Rodentia	-2.74023	35.3585	0.704458	NA	MC-ICP-MS	Reported by Author	Janzen et al. (2020)	31
995		RST58-3	Kenya	Teeth	Rodentia	-2.74023	35.3585	0.704424	NA	MC-ICP-MS	Reported by Author	Janzen et al. (2020)	31
996		RST58-4	Kenya	Teeth	Rodentia	-2.74023	35.3585	0.704473	NA	MC-ICP-MS	Reported by Author	Janzen et al. (2020)	31
997		RST58-5	Kenya	Teeth	Rodentia	-2.74023	35.3585	0.704468	NA	MC-ICP-MS	Reported by Author	Janzen et al. (2020)	31
998		RST58-6	Kenya	Teeth	Rodentia	-2.74023	35.3585	0.704526	NA	MC-ICP-MS	Reported by Author	Janzen et al. (2020)	31
999		RST59-1	Kenya	Teeth	Rodentia	-2.73923	35.3576	0.704467	NA	MC-ICP-MS	Reported by Author	Janzen et al. (2020)	31
1000		RST59-2	Kenya	Teeth	Rodentia	-2.73923	35.3576	0.704464	NA	MC-ICP-MS	Reported by Author	Janzen et al. (2020)	31
1001		RST59-3	Kenya	Teeth	Rodentia	-2.73923	35.3576	0.704494	NA	MC-ICP-MS	Reported by Author	Janzen et al. (2020)	31
1002		RST59-4	Kenya	Teeth	Rodentia	-2.73923	35.3576	0.704488	NA	MC-ICP-MS	Reported by Author	Janzen et al. (2020)	31
1003		RST59-5	Kenya	Teeth	Rodentia	-2.73923	35.3576	0.704402	NA	MC-ICP-MS	Reported by Author	Janzen et al. (2020)	31
1004		RST59-6	Kenya	Teeth	Rodentia	-2.73923	35.3576	0.704418	NA	MC-ICP-MS	Reported by Author	Janzen et al. (2020)	31
1005		RST59-7	Kenya	Teeth	Rodentia	-2.73923	35.3576	0.704387	NA	MC-ICP-MS	Reported by Author	Janzen et al. (2020)	31
1006		Tucker-1	Tanzania	Plant	unspecified	-2.94334	35.26	0.704539	6e-06	TIMS	Reported by Author	Tucker et al. (2020)	82
1007		Tucker-2	Tanzania	Plant	unspecified	-2.93818	35.23	0.704513	6e-06	TIMS	Reported by Author	Tucker et al. (2020)	82
1008		Tucker-3	Tanzania	Plant	unspecified	-2.94446	35.23	0.704523	6e-06	TIMS	Reported by Author	Tucker et al. (2020)	82
1009		Tucker-4	Tanzania	Plant	unspecified	-2.95006	35.37	0.704324	6e-06	TIMS	Reported by Author	Tucker et al. (2020)	82
1010		Tucker-5	Tanzania	Plant	unspecified	-2.91414	35.38	0.704241	4e-06	TIMS	Reported by Author	Tucker et al. (2020)	82
1011		Tucker-6	Tanzania	Plant	unspecified	-2.88633	35.36	0.704443	2e-06	TIMS	Reported by Author	Tucker et al. (2020)	82
1012		Tucker-7	Tanzania	Plant	unspecified	-2.88013	35.39	0.704381	6e-06	TIMS	Reported by Author	Tucker et al. (2020)	82
1013		Tucker-8	Tanzania	Plant	unspecified	-2.85805	35.34	0.704563	6e-06	TIMS	Reported by Author	Tucker et al. (2020)	82
1014		Tucker-9	Tanzania	Plant	unspecified	-2.83477	35.32	0.704427	1.2e-05	TIMS	Reported by Author	Tucker et al. (2020)	82
1015		Tucker-10	Tanzania	Plant	unspecified	-2.80334	35.33	0.704402	1.4e-05	TIMS	Reported by Author	Tucker et al. (2020)	82
1016		Tucker-11	Tanzania	Plant	unspecified	-2.74008	35.36	0.704493	4e-06	TIMS	Reported by Author	Tucker et al. (2020)	82
1017		Tucker-12	Tanzania	Plant	unspecified	-2.74144	35.33	0.704268	1.6e-05	TIMS	Reported by Author	Tucker et al. (2020)	82
1018		Tucker-13	Tanzania	Plant	unspecified	-2.76497	35.32	0.704485	1e-05	TIMS	Reported by Author	Tucker et al. (2020)	82
1019		Tucker-14	Tanzania	Plant	unspecified	-2.79394	35.31	0.704648	4e-06	TIMS	Reported by Author	Tucker et al. (2020)	82
1020		Tucker-15	Tanzania	Plant	unspecified	-2.80403	35.26	0.704435	4e-06	TIMS	Reported by Author	Tucker et al. (2020)	82
1021		Tucker-16	Tanzania	Plant	unspecified	-3.01541	35.29	0.704555	4e-06	TIMS	Reported by Author	Tucker et al. (2020)	82
1022		Tucker-17	Tanzania	Plant	unspecified	-2.85749	35.27	0.704379	4e-06	TIMS	Reported by Author	Tucker et al. (2020)	82
1023		Tucker-18	Tanzania	Plant	unspecified	-2.89922	35.25	0.70463	6e-06	TIMS	Reported by Author	Tucker et al. (2020)	82
1024		Tucker-19	Tanzania	Plant	unspecified	-2.92519	35.28	0.70449	6e-06	TIMS	Reported by Author	Tucker et al. (2020)	82
1025		Tucker-20	Tanzania	Plant	unspecified	-2.98536	35.37	0.704488	4e-06	TIMS	Reported by Author	Tucker et al. (2020)	82
1026		Tucker-21	Tanzania	Plant	unspecified	-2.98012	35.4	0.704488	1e-05	TIMS	Reported by Author	Tucker et al. (2020)	82
1027		Tucker-22	Tanzania	Plant	unspecified	-2.99588	35.43	0.704476	8e-06	TIMS	Reported by Author	Tucker et al. (2020)	82
1028		Tucker-23	Tanzania	Plant	unspecified	-3.01027	35.43	0.704639	4e-06	TIMS	Reported by Author	Tucker et al. (2020)	82
1029		Tucker-24	Tanzania	Plant	unspecified	-2.9978	35.45	0.704738	8e-06	TIMS	Reported by Author	Tucker et al. (2020)	82
1030		Tucker-25	Tanzania	Plant	unspecified	-2.98967	35.47	0.704714	8e-06	TIMS	Reported by Author	Tucker et al. (2020)	82
1031		Tucker-26	Tanzania	Plant	unspecified	-2.96554	35.47	0.704758	1.2e-05	TIMS	Reported by Author	Tucker et al. (2020)	82
1032		Tucker-27	Tanzania	Plant	unspecified	-3.02263	35.46	0.704684	4e-06	TIMS	Reported by Author	Tucker et al. (2020)	82
1033		Tucker-28	Tanzania	Plant	unspecified	-2.97616	35.42	0.704375	4e-06	TIMS	Reported by Author	Tucker et al. (2020)	82
1034		Tucker-29	Tanzania	Plant	unspecified	-3.04128	35.28	0.704601	4e-06	TIMS	Reported by Author	Tucker et al. (2020)	82
1035		Tucker-30	Tanzania	Plant	unspecified	-3.02835	35.25	0.704518	4e-06	TIMS	Reported by Author	Tucker et al. (2020)	82
1036		Tucker-31	Tanzania	Plant	unspecified	-2.99845	35.23	0.704599	2.4e-05	TIMS	Reported by Author	Tucker et al. (2020)	82
1037		Tucker-32	Tanzania	Plant	unspecified	-2.98434	35.28	0.704477	1e-05	TIMS	Reported by Author	Tucker et al. (2020)	82
1038		Tucker-33	Tanzania	Plant	unspecified	-2.9818	35.35	0.70448	4e-06	TIMS	Reported by Author	Tucker et al. (2020)	82
1039		V100	Uganda	Plant	unspecified	0.89	30.39	0.7107	NA	MC-ICP-MS	Reported by Author	Hamilton et al. (2019)	83
1040		V101	Uganda	Plant	unspecified	0.89	30.38	0.71049	NA	MC-ICP-MS	Reported by Author	Hamilton et al. (2019)	83
1041		V102	Uganda	Plant	unspecified	0.89	30.38	0.71094	NA	MC-ICP-MS	Reported by Author	Hamilton et al. (2019)	83
1042		V103	Uganda	Plant	unspecified	0.89	30.38	0.71065	NA	MC-ICP-MS	Reported by Author	Hamilton et al. (2019)	83
1043		V104	Uganda	Plant	unspecified	0.89	30.37	0.71111	NA	MC-ICP-MS	Reported by Author	Hamilton et al. (2019)	83
1044		V105	Uganda	Plant	unspecified	0.9	30.36	0.71159	NA	MC-ICP-MS	Reported by Author	Hamilton et al. (2019)	83
1045		V106	Uganda	Plant	unspecified	0.92	30.36	0.71148	NA	MC-ICP-MS	Reported by Author	Hamilton et al. (2019)	83
1046		V108	Uganda	Plant	unspecified	0.94	30.36	0.70779	NA	MC-ICP-MS	Reported by Author	Hamilton et al. (2019)	83
1047		V202	Uganda	Plant	unspecified	0.89	30.38	0.71059	NA	MC-ICP-MS	Reported by Author	Hamilton et al. (2019)	83
1048		V203	Uganda	Plant	unspecified	0.89	30.38	0.71147	NA	MC-ICP-MS	Reported by Author	Hamilton et al. (2019)	83
1049		V204	Uganda	Plant	unspecified	0.89	30.39	0.71154	NA	MC-ICP-MS	Reported by Author	Hamilton et al. (2019)	83
1050		V205	Uganda	Plant	unspecified	0.89	30.39	0.70952	NA	MC-ICP-MS	Reported by Author	Hamilton et al. (2019)	83
1051		V205	Uganda	Plant	unspecified	0.89	30.39	0.70952	NA	MC-ICP-MS	Reported by Author	Hamilton et al. (2019)	83
1052		V206	Uganda	Plant	unspecified	0.89	30.39	0.70997	NA	MC-ICP-MS	Reported by Author	Hamilton et al. (2019)	83
1053		V207	Uganda	Plant	unspecified	0.89	30.39	0.70968	NA	MC-ICP-MS	Reported by Author	Hamilton et al. (2019)	83
1054		V208	Uganda	Plant	unspecified	0.88	30.38	0.70965	NA	MC-ICP-MS	Reported by Author	Hamilton et al. (2019)	83
1055		V209	Uganda	Plant	unspecified	0.88	30.38	0.70951	NA	MC-ICP-MS	Reported by Author	Hamilton et al. (2019)	83
1056		V210	Uganda	Plant	unspecified	0.88	30.38	0.70917	NA	MC-ICP-MS	Reported by Author	Hamilton et al. (2019)	83
1057		V211	Uganda	Plant	unspecified	0.88	30.38	0.70886	NA	MC-ICP-MS	Reported by Author	Hamilton et al. (2019)	83
1058		V212	Uganda	Plant	unspecified	0.88	30.38	0.70885	NA	MC-ICP-MS	Reported by Author	Hamilton et al. (2019)	83
1059		V213	Uganda	Plant	unspecified	0.88	30.38	0.70871	NA	MC-ICP-MS	Reported by Author	Hamilton et al. (2019)	83
1060		V214	Uganda	Plant	unspecified	0.88	30.38	0.70941	NA	MC-ICP-MS	Reported by Author	Hamilton et al. (2019)	83
1061		V215	Uganda	Plant	unspecified	0.87	30.39	0.70973	NA	MC-ICP-MS	Reported by Author	Hamilton et al. (2019)	83
1062		V216	Uganda	Plant	unspecified	0.87	30.39	0.7093	NA	MC-ICP-MS	Reported by Author	Hamilton et al. (2019)	83
1063		V223	Uganda	Plant	unspecified	0.89	30.38	0.71111	NA	MC-ICP-MS	Reported by Author	Hamilton et al. (2019)	83
1064		V224	Uganda	Plant	unspecified	0.89	30.38	0.71074	NA	MC-ICP-MS	Reported by Author	Hamilton et al. (2019)	83
1065		V226	Uganda	Plant	unspecified	0.89	30.38	0.71067	NA	MC-ICP-MS	Reported by Author	Hamilton et al. (2019)	83
1066		V228	Uganda	Plant	unspecified	0.89	30.38	0.71103	NA	MC-ICP-MS	Reported by Author	Hamilton et al. (2019)	83
1067		V229	Uganda	Plant	unspecified	0.89	30.37	0.7105	NA	MC-ICP-MS	Reported by Author	Hamilton et al. (2019)	83
1068		V230	Uganda	Plant	unspecified	0.89	30.37	0.71043	NA	MC-ICP-MS	Reported by Author	Hamilton et al. (2019)	83
1069		V231	Uganda	Plant	unspecified	0.89	30.37	0.7105	NA	MC-ICP-MS	Reported by Author	Hamilton et al. (2019)	83
1070		V232A	Uganda	Plant	unspecified	0.89	30.37	0.71049	NA	MC-ICP-MS	Reported by Author	Hamilton et al. (2019)	83
1071		V233A	Uganda	Plant	unspecified	0.89	30.37	0.71035	NA	MC-ICP-MS	Reported by Author	Hamilton et al. (2019)	83
1072		V234A	Uganda	Plant	unspecified	0.89	30.37	0.71062	NA	MC-ICP-MS	Reported by Author	Hamilton et al. (2019)	83
1073		V238	Uganda	Plant	unspecified	0.91	30.36	0.71257	NA	MC-ICP-MS	Reported by Author	Hamilton et al. (2019)	83
1074		V239	Uganda	Plant	unspecified	0.93	30.37	0.71191	NA	MC-ICP-MS	Reported by Author	Hamilton et al. (2019)	83
1075		V240	Uganda	Plant	unspecified	0.93	30.38	0.71171	NA	MC-ICP-MS	Reported by Author	Hamilton et al. (2019)	83
1076		V241	Uganda	Plant	unspecified	0.93	30.39	0.71235	NA	MC-ICP-MS	Reported by Author	Hamilton et al. (2019)	83
1077		V244	Uganda	Plant	unspecified	0.93	30.35	0.71216	NA	MC-ICP-MS	Reported by Author	Hamilton et al. (2019)	83
1078		V245	Uganda	Plant	unspecified	0.93	30.34	0.71238	NA	MC-ICP-MS	Reported by Author	Hamilton et al. (2019)	83
1079		V246	Uganda	Plant	unspecified	0.92	30.33	0.71196	NA	MC-ICP-MS	Reported by Author	Hamilton et al. (2019)	83
1080		V247	Uganda	Plant	unspecified	0.91	30.32	0.71256	NA	MC-ICP-MS	Reported by Author	Hamilton et al. (2019)	83
1081		V97	Uganda	Plant	unspecified	0.89	30.38	0.71032	NA	MC-ICP-MS	Reported by Author	Hamilton et al. (2019)	83
1082		V98	Uganda	Plant	unspecified	0.89	30.38	0.71021	NA	MC-ICP-MS	Reported by Author	Hamilton et al. (2019)	83
1083		V99	Uganda	Plant	unspecified	0.89	30.38	0.71016	NA	MC-ICP-MS	Reported by Author	Hamilton et al. (2019)	83
1084		RF 90s	Nigeria	Soil leachates		7.379	3.932	0.71651	3e-06	NA	Estimated using Coarse Map and Google Earth	Pye (2004)	84
1085		RF 92s	Nigeria	Soil leachates		7.3809	3.9755	0.70737	4e-06	NA	Estimated using Coarse Map and Google Earth	Pye (2004)	84
1086		RF 101s	Nigeria	Soil leachates		6.3306	5.6056	0.71139	4e-06	NA	Estimated using Coarse Map and Google Earth	Pye (2004)	84
1087		RF 107s	Nigeria	Soil leachates		6.3306	5.6056	0.71145	4e-06	NA	Estimated using Coarse Map and Google Earth	Pye (2004)	84
1088		3-6z	South Africa	Plant	Acacia sp.	-26.0443	27.8284	0.75165	NA	MC-ICP-MS	Reported by Author	Copeland et al. (2011)	85
1089		6-7	South Africa	Plant	Acacia mearnsii	-26.0647	27.6555	0.72931	NA	MC-ICP-MS	Reported by Author	Copeland et al. (2011)	85
1090		6-1S	South Africa	Plant	Eragrostis sp.	-26.0647	27.6555	0.73081	NA	MC-ICP-MS	Reported by Author	Copeland et al. (2011)	85
1091		7-7	South Africa	Plant	Acacia sp.	-25.9876	27.9168	0.72957	0	MC-ICP-MS	Reported by Author	Copeland et al. (2011)	85
1092		7-3z	South Africa	Plant	Heteropogon contortus	-25.9876	27.9168	0.73108	2e-05	MC-ICP-MS	Reported by Author	Copeland et al. (2011)	85
1093		7-9z	South Africa	Plant	Acacia sp.	-25.9876	27.9168	0.72613	2e-05	MC-ICP-MS	Reported by Author	Copeland et al. (2011)	85
1094		9-8P	South Africa	Plant	Rhus pyroides	-25.9146	27.9429	0.73548	NA	MC-ICP-MS	Reported by Author	Copeland et al. (2011)	85
1095		9-8S	South Africa	Plant	Rhus pyroides	-25.9146	27.9429	0.73499	NA	MC-ICP-MS	Reported by Author	Copeland et al. (2011)	85
1096		9-1	South Africa	Plant	Heteropogon contortus	-25.9146	27.9429	0.73721	NA	MC-ICP-MS	Reported by Author	Copeland et al. (2011)	85
1097		9-1z	South Africa	Plant	Panicum maximum	-25.9146	27.9429	0.73194	1e-05	MC-ICP-MS	Reported by Author	Copeland et al. (2011)	85
1098		9-2z	South Africa	Plant	Themeda triandra	-25.9146	27.9429	0.73815	1e-05	MC-ICP-MS	Reported by Author	Copeland et al. (2011)	85
1099		9-3z	South Africa	Plant	unspecified (grass)	-25.9146	27.9429	0.73728	2e-05	MC-ICP-MS	Reported by Author	Copeland et al. (2011)	85
1100		9-5z	South Africa	Plant	Sorghum bicolor	-25.9146	27.9429	0.73407	1e-05	MC-ICP-MS	Reported by Author	Copeland et al. (2011)	85
1101		9-6z	South Africa	Plant	Rhus lancea	-25.9146	27.9429	0.73575	1e-05	MC-ICP-MS	Reported by Author	Copeland et al. (2011)	85
1102		9-7z	South Africa	Plant	Euclea crispa	-25.9146	27.9429	0.73478	2e-05	MC-ICP-MS	Reported by Author	Copeland et al. (2011)	85
1103		9-8z	South Africa	Plant	Rhus lancea	-25.9146	27.9429	0.73414	1e-05	MC-ICP-MS	Reported by Author	Copeland et al. (2011)	85
1104		9-9z	South Africa	Plant	Rhus lancea	-25.9146	27.9429	0.73484	1e-05	MC-ICP-MS	Reported by Author	Copeland et al. (2011)	85
1105		9-10z	South Africa	Plant	Olea europea subsp. Africana	-25.9146	27.9429	0.73381	1e-05	MC-ICP-MS	Reported by Author	Copeland et al. (2011)	85
1106		11-7	South Africa	Plant	Acacia sp.	-25.7984	27.8934	0.74986	NA	MC-ICP-MS	Reported by Author	Copeland et al. (2011)	85
1107		11-2	South Africa	Plant	Melinus repens	-25.7984	27.8934	0.74785	NA	MC-ICP-MS	Reported by Author	Copeland et al. (2011)	85
1108		11-2z	South Africa	Plant	Themeda triandra	-25.7984	27.8934	0.7529	2e-05	MC-ICP-MS	Reported by Author	Copeland et al. (2011)	85
1109		11-8z	South Africa	Plant	Euclea sp.	-25.7984	27.8934	0.75385	2e-05	MC-ICP-MS	Reported by Author	Copeland et al. (2011)	85
1110		11-6	South Africa	Plant	Boscia foetida	-25.7984	27.8934	0.74776	2e-05	MC-ICP-MS	Reported by Author	Copeland et al. (2011)	85
1111		11-3z	South Africa	Plant	Themeda triandra	-25.7984	27.8934	0.7509	1e-05	MC-ICP-MS	Reported by Author	Copeland et al. (2011)	85
1112		11-5	South Africa	Plant	Themeda triandra	-25.7984	27.8934	0.75244	2e-05	MC-ICP-MS	Reported by Author	Copeland et al. (2011)	85
1113		11-7z	South Africa	Plant	Acacia sp.	-25.7984	27.8934	0.75274	1e-05	MC-ICP-MS	Reported by Author	Copeland et al. (2011)	85
1114		11-8	South Africa	Plant	Burkea africana	-25.7984	27.8934	0.74976	1e-05	MC-ICP-MS	Reported by Author	Copeland et al. (2011)	85
1115		11-9z	South Africa	Plant	Rhus lancea	-25.7984	27.8934	0.75114	1e-05	MC-ICP-MS	Reported by Author	Copeland et al. (2011)	85
1116		12-2z	South Africa	Plant	Themeda triandra	-25.837	27.7778	0.74068	1e-05	MC-ICP-MS	Reported by Author	Copeland et al. (2011)	85
1117		12-6z	South Africa	Plant	Rhus lancea	-25.837	27.7778	0.74122	1e-05	MC-ICP-MS	Reported by Author	Copeland et al. (2011)	85
1118		14-8z	South Africa	Plant	Ficus sycomorus	-25.8875	27.7122	0.74083	NA	MC-ICP-MS	Reported by Author	Copeland et al. (2011)	85
1119		14-1z	South Africa	Plant	Themeda triandra	-25.8875	27.7122	0.74295	2e-05	MC-ICP-MS	Reported by Author	Copeland et al. (2011)	85
1120		14-9z	South Africa	Plant	Acacia sp.	-25.8875	27.7122	0.74673	2e-05	MC-ICP-MS	Reported by Author	Copeland et al. (2011)	85
1121		15-8	South Africa	Plant	Acacia sp.	-25.6182	27.8004	0.71321	NA	MC-ICP-MS	Reported by Author	Copeland et al. (2011)	85
1122		15-4P	South Africa	Plant	Brachiaria nigropedata	-25.6182	27.8004	0.71302	NA	MC-ICP-MS	Reported by Author	Copeland et al. (2011)	85
1123		15-4S	South Africa	Plant	Brachiaria nigropedata	-25.6182	27.8004	0.7129	NA	MC-ICP-MS	Reported by Author	Copeland et al. (2011)	85
1124		15-2	South Africa	Plant	Heteropogon contortus	-25.6182	27.8004	0.71326	1e-05	MC-ICP-MS	Reported by Author	Copeland et al. (2011)	85
1125		15-3z	South Africa	Plant	Themeda triandra	-25.6182	27.8004	0.71416	1e-05	MC-ICP-MS	Reported by Author	Copeland et al. (2011)	85
1126		15-4z	South Africa	Plant	Themeda triandra	-25.6182	27.8004	0.71359	1e-05	MC-ICP-MS	Reported by Author	Copeland et al. (2011)	85
1127		15-6z	South Africa	Plant	Acacia sp.	-25.6182	27.8004	0.71282	2e-05	MC-ICP-MS	Reported by Author	Copeland et al. (2011)	85
1128		15-7z	South Africa	Plant	Eucalyptus	-25.6182	27.8004	0.71233	1e-05	MC-ICP-MS	Reported by Author	Copeland et al. (2011)	85
1129		15-8z	South Africa	Plant	Eucalyptus	-25.6182	27.8004	0.71255	2e-05	MC-ICP-MS	Reported by Author	Copeland et al. (2011)	85
1130		15-9z	South Africa	Plant	Acacia sp.	-25.6182	27.8004	0.71299	2e-05	MC-ICP-MS	Reported by Author	Copeland et al. (2011)	85
1131		17-2y	South Africa	Plant	Hyparrhenia sp.	-25.9827	27.7924	0.72837	1e-05	MC-ICP-MS	Reported by Author	Copeland et al. (2011)	85
1132		17-4y	South Africa	Plant	unspecified (forb)	-25.9827	27.7924	0.72669	1e-05	MC-ICP-MS	Reported by Author	Copeland et al. (2011)	85
1133		17-7y	South Africa	Plant	Eragrostis currula	-25.9827	27.7924	0.72346	1e-05	MC-ICP-MS	Reported by Author	Copeland et al. (2011)	85
1134		17-9y	South Africa	Plant	Aristida sp.	-25.9827	27.7924	0.72079	1e-05	MC-ICP-MS	Reported by Author	Copeland et al. (2011)	85
1135		17-10y	South Africa	Plant	unspecified (forb)	-25.9827	27.7924	0.72402	2e-05	MC-ICP-MS	Reported by Author	Copeland et al. (2011)	85
1136		17-12y	South Africa	Plant	unspecified (grass)	-25.9827	27.7924	0.72999	2e-05	MC-ICP-MS	Reported by Author	Copeland et al. (2011)	85
1137		17-13y	South Africa	Plant	unspecified (shrub)	-25.9827	27.7924	0.72794	1e-05	MC-ICP-MS	Reported by Author	Copeland et al. (2011)	85
1138		17-14y	South Africa	Plant	unspecified (forb)	-25.9827	27.7924	0.73254	1e-05	MC-ICP-MS	Reported by Author	Copeland et al. (2011)	85
1139		18-8	South Africa	Plant	Acacia mearnsii	-26.1864	27.559	0.7403	NA	MC-ICP-MS	Reported by Author	Copeland et al. (2011)	85
1140		18-1	South Africa	Plant	Panicum maximum	-26.1864	27.559	0.73633	2e-05	MC-ICP-MS	Reported by Author	Copeland et al. (2011)	85
1141		18-2	South Africa	Plant	Urelybrum agropyroides	-26.1864	27.559	0.73709	2e-05	MC-ICP-MS	Reported by Author	Copeland et al. (2011)	85
1142		18-3	South Africa	Plant	Melinis repens	-26.1864	27.559	0.73717	2e-05	MC-ICP-MS	Reported by Author	Copeland et al. (2011)	85
1143		18-4	South Africa	Plant	Heteropogon contortus	-26.1864	27.559	0.73806	1e-05	MC-ICP-MS	Reported by Author	Copeland et al. (2011)	85
1144		18-5	South Africa	Plant	Elionurus muticus	-26.1864	27.559	0.73817	2e-05	MC-ICP-MS	Reported by Author	Copeland et al. (2011)	85
1145		18-6	South Africa	Plant	Acacia mearnsii	-26.1864	27.559	0.73881	2e-05	MC-ICP-MS	Reported by Author	Copeland et al. (2011)	85
1146		18-7	South Africa	Plant	Acacia mearnsii	-26.1864	27.559	0.73759	1e-05	MC-ICP-MS	Reported by Author	Copeland et al. (2011)	85
1147		18-9b	South Africa	Plant	Eucalyptus globulus	-26.1864	27.559	0.74026	1e-05	MC-ICP-MS	Reported by Author	Copeland et al. (2011)	85
1148		18-10	South Africa	Plant	Eucalyptus globulus	-26.1864	27.559	0.7357	2e-05	MC-ICP-MS	Reported by Author	Copeland et al. (2011)	85
1149		18-1z	South Africa	Plant	Panicum maximum	-26.1864	27.559	0.73387	2e-05	MC-ICP-MS	Reported by Author	Copeland et al. (2011)	85
1150		19-7z	South Africa	Plant	Acacia mearnsii	-26.22	27.4468	0.73596	1e-05	MC-ICP-MS	Reported by Author	Copeland et al. (2011)	85
1151		21-6	South Africa	Plant	Cussonia paniculata	-25.9263	27.8229	0.73122	NA	MC-ICP-MS	Reported by Author	Copeland et al. (2011)	85
1152		21-2	South Africa	Plant	Cenchrus ciliaris	-25.9263	27.8229	0.7302	NA	MC-ICP-MS	Reported by Author	Copeland et al. (2011)	85
1153		23-9z	South Africa	Plant	Orozoa sp.	-25.9099	27.7796	0.72664	NA	MC-ICP-MS	Reported by Author	Copeland et al. (2011)	85
1154		23-1z	South Africa	Plant	Eragrostis sp.	-25.9099	27.7796	0.72573	2e-05	MC-ICP-MS	Reported by Author	Copeland et al. (2011)	85
1155		23-2z	South Africa	Plant	Setaria sp.	-25.9099	27.7796	0.72716	2e-05	MC-ICP-MS	Reported by Author	Copeland et al. (2011)	85
1156		23-3z	South Africa	Plant	Setaria sp.	-25.9099	27.7796	0.72604	2e-05	MC-ICP-MS	Reported by Author	Copeland et al. (2011)	85
1157		23-4z	South Africa	Plant	Aristida sp.	-25.9099	27.7796	0.72617	3e-05	MC-ICP-MS	Reported by Author	Copeland et al. (2011)	85
1158		23-5z	South Africa	Plant	Eragrostis sp.	-25.9099	27.7796	0.72585	2e-05	MC-ICP-MS	Reported by Author	Copeland et al. (2011)	85
1159		23-6z	South Africa	Plant	Albizia sp.	-25.9099	27.7796	0.72576	2e-05	MC-ICP-MS	Reported by Author	Copeland et al. (2011)	85
1160		23-7z	South Africa	Plant	Euclea crispa	-25.9099	27.7796	0.72594	6e-05	MC-ICP-MS	Reported by Author	Copeland et al. (2011)	85
1161		23-8z	South Africa	Plant	Rhus pyroides	-25.9099	27.7796	0.72614	1e-05	MC-ICP-MS	Reported by Author	Copeland et al. (2011)	85
1162		23-10z	South Africa	Plant	Crassula sp.	-25.9099	27.7796	0.72545	2e-05	MC-ICP-MS	Reported by Author	Copeland et al. (2011)	85
1163		23-11z	South Africa	Plant	Dombeya rotundifolia	-25.9099	27.7796	0.72448	3e-05	MC-ICP-MS	Reported by Author	Copeland et al. (2011)	85
1164		26-7	South Africa	Plant	Grewia monticola	-25.8956	27.7726	0.7324	NA	MC-ICP-MS	Reported by Author	Copeland et al. (2011)	85
1165		27E-15z	South Africa	Plant	Euclea sp.	-25.8925	27.7661	0.72963	NA	MC-ICP-MS	Reported by Author	Copeland et al. (2011)	85
1166		27A-1z	South Africa	Plant	Cyperaceae	-25.8925	27.7661	0.73	2e-05	MC-ICP-MS	Reported by Author	Copeland et al. (2011)	85
1167		27A-2z	South Africa	Plant	Euclea crispa	-25.8925	27.7661	0.73034	1e-05	MC-ICP-MS	Reported by Author	Copeland et al. (2011)	85
1168		27A-3z	South Africa	Plant	herbaceous shrub	-25.8925	27.7661	0.72803	2e-05	MC-ICP-MS	Reported by Author	Copeland et al. (2011)	85
1169		27B-4z	South Africa	Plant	Themeda triandra	-25.8925	27.7661	0.72832	2e-05	MC-ICP-MS	Reported by Author	Copeland et al. (2011)	85
1170		27B-5z	South Africa	Plant	Cyperus sp.	-25.8925	27.7661	0.72742	2e-05	MC-ICP-MS	Reported by Author	Copeland et al. (2011)	85
1171		27B-6z	South Africa	Plant	Rhus lancea	-25.8925	27.7661	0.72718	1e-05	MC-ICP-MS	Reported by Author	Copeland et al. (2011)	85
1172		27C-7z	South Africa	Plant	unspecified (grass)	-25.8925	27.7661	0.72945	1e-05	MC-ICP-MS	Reported by Author	Copeland et al. (2011)	85
1173		27C-8z	South Africa	Plant	Pseudolacnostylis maprouneifolia	-25.8925	27.7661	0.73007	1e-05	MC-ICP-MS	Reported by Author	Copeland et al. (2011)	85
1174		27C-9z	South Africa	Plant	Ochna serrulata	-25.8925	27.7661	0.73188	1e-05	MC-ICP-MS	Reported by Author	Copeland et al. (2011)	85
1175		27D-10z	South Africa	Plant	unspecified (grass)	-25.8925	27.7661	0.72933	1e-05	MC-ICP-MS	Reported by Author	Copeland et al. (2011)	85
1176		27D-11z	South Africa	Plant	unspecified (thorny, woody forb)	-25.8925	27.7661	0.72983	1e-05	MC-ICP-MS	Reported by Author	Copeland et al. (2011)	85
1177		27D-12z	South Africa	Plant	Dombeya rotundifolia	-25.8925	27.7661	0.73048	1e-05	MC-ICP-MS	Reported by Author	Copeland et al. (2011)	85
1178		27E-13z	South Africa	Plant	unspecified (grass)	-25.8925	27.7661	0.72641	1e-05	MC-ICP-MS	Reported by Author	Copeland et al. (2011)	85
1179		27E-14z	South Africa	Plant	Dombeya sp.	-25.8925	27.7661	0.72702	1e-05	MC-ICP-MS	Reported by Author	Copeland et al. (2011)	85
1180		31-6	South Africa	Plant	Ozoroa sp.	-25.8855	27.7694	0.75692	NA	MC-ICP-MS	Reported by Author	Copeland et al. (2011)	85
1181		31-4	South Africa	Plant	Heteropogon contortus	-25.8855	27.7694	0.75247	NA	MC-ICP-MS	Reported by Author	Copeland et al. (2011)	85
1182		31-2z	South Africa	Plant	Heteropogon contortus	-25.8855	27.7694	0.75564	1e-05	MC-ICP-MS	Reported by Author	Copeland et al. (2011)	85
1183		31-6z	South Africa	Plant	Euclea crispa	-25.8855	27.7694	0.75807	1e-05	MC-ICP-MS	Reported by Author	Copeland et al. (2011)	85
1184		31-8z	South Africa	Plant	Orozoa sp.	-25.8855	27.7694	0.75485	1e-05	MC-ICP-MS	Reported by Author	Copeland et al. (2011)	85
1185		32-7z	South Africa	Plant	Ficus thonningii	-25.8855	27.7694	0.72507	NA	MC-ICP-MS	Reported by Author	Copeland et al. (2011)	85
1186		34-8	South Africa	Plant	Rhus pyroides	-25.9073	27.7996	0.73393	1e-05	MC-ICP-MS	Reported by Author	Copeland et al. (2011)	85
1187		37-10z	South Africa	Plant	Acacia sp.	-25.985	27.8316	0.75164	NA	MC-ICP-MS	Reported by Author	Copeland et al. (2011)	85
1188		37-1z	South Africa	Plant	Themeda triandra	-25.985	27.8316	0.75035	2e-05	MC-ICP-MS	Reported by Author	Copeland et al. (2011)	85
1189		37-9z	South Africa	Plant	Pterocarpus rotundifolia	-25.985	27.8316	0.74893	1e-05	MC-ICP-MS	Reported by Author	Copeland et al. (2011)	85
1190		37-4z	South Africa	Plant	Eragrostis cianensis	-25.985	27.8316	0.74615	2e-05	MC-ICP-MS	Reported by Author	Copeland et al. (2011)	85
1191		37-6z	South Africa	Plant	Cussonia paniculata	-25.985	27.8316	0.75079	1e-05	MC-ICP-MS	Reported by Author	Copeland et al. (2011)	85
1192		38-6z	South Africa	Plant	Rhus pyroides	-25.9794	27.8223	0.75858	NA	MC-ICP-MS	Reported by Author	Copeland et al. (2011)	85
1193		38-1z	South Africa	Plant	Aristida sp.	-25.9794	27.8223	0.77375	2e-05	MC-ICP-MS	Reported by Author	Copeland et al. (2011)	85
1194		38-7z	South Africa	Plant	Rhus lancea	-25.9794	27.8223	0.7609	1e-05	MC-ICP-MS	Reported by Author	Copeland et al. (2011)	85
1195		38-3z	South Africa	Plant	Heteropogon contortus	-25.9794	27.8223	0.7498	1e-05	MC-ICP-MS	Reported by Author	Copeland et al. (2011)	85
1196		38-4z	South Africa	Plant	Trachypogon spicatus	-25.9794	27.8223	0.74466	1e-05	MC-ICP-MS	Reported by Author	Copeland et al. (2011)	85
1197		39-2	South Africa	Plant	Celtis africana	-26.0298	27.7181	0.72607	2e-05	MC-ICP-MS	Reported by Author	Copeland et al. (2011)	85
1198		39-4	South Africa	Plant	unspecified (forb)	-26.0298	27.7181	0.72615	2e-05	MC-ICP-MS	Reported by Author	Copeland et al. (2011)	85
1199		41-1	South Africa	Plant	Melinis repens	-25.915	27.9398	0.72926	2e-05	MC-ICP-MS	Reported by Author	Copeland et al. (2011)	85
1200		41-3	South Africa	Plant	Panicum maximum	-25.915	27.9398	0.72752	2e-05	MC-ICP-MS	Reported by Author	Copeland et al. (2011)	85
1201		41-9	South Africa	Plant	Boschia sp.	-25.915	27.9398	0.72383	1e-05	MC-ICP-MS	Reported by Author	Copeland et al. (2011)	85
1202		42-8	South Africa	Plant	Eragrostis sp.	-25.8665	27.4434	0.73555	1e-05	MC-ICP-MS	Reported by Author	Copeland et al. (2011)	85
1203		42-11	South Africa	Plant	Rhus sp.	-25.8665	27.4434	0.73328	1e-05	MC-ICP-MS	Reported by Author	Copeland et al. (2011)	85
1204		42-1	South Africa	Plant	Melinis repens	-25.8665	27.4434	0.73539	2e-05	MC-ICP-MS	Reported by Author	Copeland et al. (2011)	85
1205		42-10	South Africa	Plant	Rhus pyroides	-25.8665	27.4434	0.73504	2e-05	MC-ICP-MS	Reported by Author	Copeland et al. (2011)	85
1206		43-3	South Africa	Plant	Euclea crispa	-25.8677	27.4452	0.73568	1e-05	MC-ICP-MS	Reported by Author	Copeland et al. (2011)	85
1207		43-4	South Africa	Plant	Rhus lancea	-25.8677	27.4452	0.74252	2e-05	MC-ICP-MS	Reported by Author	Copeland et al. (2011)	85
1208		43-1	South Africa	Plant	Setaria sp.	-25.8677	27.4452	0.7378	2e-05	MC-ICP-MS	Reported by Author	Copeland et al. (2011)	85
1209		43-2	South Africa	Plant	Setaria sp.	-25.8677	27.4452	0.73798	2e-05	MC-ICP-MS	Reported by Author	Copeland et al. (2011)	85
1210		44-3	South Africa	Plant	Rhus sp.	-25.8708	27.4433	0.73768	1e-05	MC-ICP-MS	Reported by Author	Copeland et al. (2011)	85
1211		44-2	South Africa	Plant	Themeda triandra	-25.8708	27.4433	0.7462	2e-05	MC-ICP-MS	Reported by Author	Copeland et al. (2011)	85
1212		45-2	South Africa	Plant	unspecified (grass)	-25.9702	27.5383	0.72507	1e-05	MC-ICP-MS	Reported by Author	Copeland et al. (2011)	85
1213		45-7	South Africa	Plant	Orozoa sp.	-25.9702	27.5383	0.72802	2e-05	MC-ICP-MS	Reported by Author	Copeland et al. (2011)	85
1214		45-1	South Africa	Plant	Aristida sp.	-25.9702	27.5383	0.72593	2e-05	MC-ICP-MS	Reported by Author	Copeland et al. (2011)	85
1215		45-8	South Africa	Plant	Orozoa sp.	-25.9702	27.5383	0.72748	2e-05	MC-ICP-MS	Reported by Author	Copeland et al. (2011)	85
1216		46-2	South Africa	Plant	Themeda triandra	-25.8809	27.72	0.75414	2e-05	MC-ICP-MS	Reported by Author	Copeland et al. (2011)	85
1217		46-7	South Africa	Plant	Euclea crispa	-25.8809	27.72	0.75058	2e-05	MC-ICP-MS	Reported by Author	Copeland et al. (2011)	85
1218		46-1	South Africa	Plant	Heteropogon contortus	-25.8809	27.72	0.74994	2e-05	MC-ICP-MS	Reported by Author	Copeland et al. (2011)	85
1219		46-6	South Africa	Plant	unspecified (forb)	-25.8809	27.72	0.75329	1e-05	MC-ICP-MS	Reported by Author	Copeland et al. (2011)	85
1220		47-2	South Africa	Plant	Themeda triandra	-25.9288	27.8319	0.73489	2e-05	MC-ICP-MS	Reported by Author	Copeland et al. (2011)	85
1221		47-5	South Africa	Plant	Rhus lancea	-25.9288	27.8319	0.73648	2e-05	MC-ICP-MS	Reported by Author	Copeland et al. (2011)	85
1222		48-1	South Africa	Plant	Melinis repens	-26.0645	27.8067	0.73538	2e-05	MC-ICP-MS	Reported by Author	Copeland et al. (2011)	85
1223		48-4	South Africa	Plant	Protea sp.	-26.0645	27.8067	0.73904	1e-05	MC-ICP-MS	Reported by Author	Copeland et al. (2011)	85
1224		49-1	South Africa	Plant	Themeda triandra	-26.0649	27.8064	0.73234	2e-05	MC-ICP-MS	Reported by Author	Copeland et al. (2011)	85
1225		49-4	South Africa	Plant	Protea sp.	-26.0649	27.8064	0.73688	2e-05	MC-ICP-MS	Reported by Author	Copeland et al. (2011)	85
1226		50-11	South Africa	Plant	unspecified (grass)	-25.9	27.7974	0.72714	1e-05	MC-ICP-MS	Reported by Author	Copeland et al. (2011)	85
1227		50-12	South Africa	Plant	unspecified (grass)	-25.9	27.7974	0.72779	2e-05	MC-ICP-MS	Reported by Author	Copeland et al. (2011)	85
1228		50-13	South Africa	Plant	unspecified (shrub)	-25.9	27.7974	0.72841	1e-05	MC-ICP-MS	Reported by Author	Copeland et al. (2011)	85
1229		50-14	South Africa	Plant	unspecified (grass)	-25.9	27.7974	0.72746	2e-05	MC-ICP-MS	Reported by Author	Copeland et al. (2011)	85
1230		50-15	South Africa	Plant	unspecified (shrub)	-25.9	27.7974	0.72731	1e-05	MC-ICP-MS	Reported by Author	Copeland et al. (2011)	85
1231		50-1	South Africa	Plant	unspecified (tree)	-25.9	27.7974	0.72646	2e-05	MC-ICP-MS	Reported by Author	Copeland et al. (2011)	85
1232		50-2	South Africa	Plant	unspecified (grass)	-25.9	27.7974	0.72495	4e-05	MC-ICP-MS	Reported by Author	Copeland et al. (2011)	85
1233		50-6	South Africa	Plant	unspecified (forb)	-25.9	27.7974	0.7265	3e-05	MC-ICP-MS	Reported by Author	Copeland et al. (2011)	85
1234		50-7	South Africa	Plant	unspecified (forb)	-25.9	27.7974	0.72897	3e-05	MC-ICP-MS	Reported by Author	Copeland et al. (2011)	85
1235		50-9	South Africa	Plant	unspecified (grass)	-25.9	27.7974	0.72644	3e-05	MC-ICP-MS	Reported by Author	Copeland et al. (2011)	85
1236		50-1y	South Africa	Plant	unspecified (shrub)	-25.9	27.7974	0.72539	4e-05	MC-ICP-MS	Reported by Author	Copeland et al. (2011)	85
1237		50-2y	South Africa	Plant	unspecified (grass)	-25.9	27.7974	0.72554	2e-05	MC-ICP-MS	Reported by Author	Copeland et al. (2011)	85
1238		50-3y	South Africa	Plant	unspecified	-25.9	27.7974	0.72519	6e-05	MC-ICP-MS	Reported by Author	Copeland et al. (2011)	85
1239		50-5y	South Africa	Plant	unspecified	-25.9	27.7974	0.72482	2e-05	MC-ICP-MS	Reported by Author	Copeland et al. (2011)	85
1240		50-6y	South Africa	Plant	unspecified (shrub)	-25.9	27.7974	0.72482	3e-05	MC-ICP-MS	Reported by Author	Copeland et al. (2011)	85
1241		50-7y	South Africa	Plant	unspecified (grass)	-25.9	27.7974	0.72523	2e-05	MC-ICP-MS	Reported by Author	Copeland et al. (2011)	85
1242		H2-1	South Africa	Plant	unspecified	-31.5652	25.9646	0.71596	2e-05	MC-ICP-MS	Reported by Author	Copeland et al. (2023)	86
1243		H2-2	South Africa	Plant	unspecified	-31.5652	25.9646	0.71594	1e-05	MC-ICP-MS	Reported by Author	Copeland et al. (2023)	86
1244		H2-3	South Africa	Plant	unspecified	-31.5652	25.9646	0.71597	2e-05	MC-ICP-MS	Reported by Author	Copeland et al. (2023)	86
1245		H3-1	South Africa	Plant	unspecified	-31.5649	25.9639	0.71622	2e-05	MC-ICP-MS	Reported by Author	Copeland et al. (2023)	86
1246		H3-2	South Africa	Plant	unspecified	-31.5649	25.9639	0.71652	2e-05	MC-ICP-MS	Reported by Author	Copeland et al. (2023)	86
1247		H3-3	South Africa	Plant	unspecified	-31.5649	25.9639	0.71598	2e-05	MC-ICP-MS	Reported by Author	Copeland et al. (2023)	86
1248		H3-s1	South Africa	Soil leachates		-31.5649	25.9639	0.71613	1e-05	MC-ICP-MS	Reported by Author	Copeland et al. (2023)	86
1249		H3-s1	South Africa	Soil leachates		-31.5649	25.9639	0.71598	1e-05	MC-ICP-MS	Reported by Author	Copeland et al. (2023)	86
1250		H4-1	South Africa	Plant	unspecified	-31.5649	25.9649	0.71623	1e-05	MC-ICP-MS	Reported by Author	Copeland et al. (2023)	86
1251		H4-2	South Africa	Plant	unspecified	-31.5649	25.9649	0.71619	2e-05	MC-ICP-MS	Reported by Author	Copeland et al. (2023)	86
1252		H5-1	South Africa	Plant	unspecified	-31.5641	25.964	0.71357	2e-05	MC-ICP-MS	Reported by Author	Copeland et al. (2023)	86
1253		H5-2	South Africa	Plant	unspecified	-31.5641	25.964	0.71424	2e-05	MC-ICP-MS	Reported by Author	Copeland et al. (2023)	86
1254		H5-3	South Africa	Plant	unspecified	-31.5641	25.964	0.71475	2e-05	MC-ICP-MS	Reported by Author	Copeland et al. (2023)	86
1255		H6-1	South Africa	Plant	unspecified	-31.4716	26.1336	0.71852	1e-05	MC-ICP-MS	Reported by Author	Copeland et al. (2023)	86
1256		H6-2	South Africa	Plant	unspecified	-31.4716	26.1336	0.71879	0.00115	MC-ICP-MS	Reported by Author	Copeland et al. (2023)	86
1257		H6-3	South Africa	Plant	unspecified	-31.4716	26.1336	0.71886	1e-05	MC-ICP-MS	Reported by Author	Copeland et al. (2023)	86
1258		H6-s1	South Africa	Soil leachates		-31.4716	26.1336	0.71792	2e-05	MC-ICP-MS	Reported by Author	Copeland et al. (2023)	86
1259		H6-s1	South Africa	Soil leachates		-31.4716	26.1336	0.71749	2e-05	MC-ICP-MS	Reported by Author	Copeland et al. (2023)	86
1260		H7-1	South Africa	Plant	unspecified	-31.4708	26.133	0.71652	1e-05	MC-ICP-MS	Reported by Author	Copeland et al. (2023)	86
1261		H8-1	South Africa	Plant	unspecified	-32.1335	25.6303	0.71302	1e-05	MC-ICP-MS	Reported by Author	Copeland et al. (2023)	86
1262		H8-2	South Africa	Plant	unspecified	-32.1335	25.6303	0.71269	1e-05	MC-ICP-MS	Reported by Author	Copeland et al. (2023)	86
1263		H8-3	South Africa	Plant	unspecified	-32.1335	25.6303	0.71289	1e-05	MC-ICP-MS	Reported by Author	Copeland et al. (2023)	86
1264		H8-s1	South Africa	Soil leachates		-32.1335	25.6303	0.71323	2e-05	MC-ICP-MS	Reported by Author	Copeland et al. (2023)	86
1265		H8-s1	South Africa	Soil leachates		-32.1335	25.6303	0.713	1e-05	MC-ICP-MS	Reported by Author	Copeland et al. (2023)	86
1266		H9-1	South Africa	Plant	unspecified	-31.558	25.943	0.71529	0.00025	MC-ICP-MS	Reported by Author	Copeland et al. (2023)	86
1267		H9-2	South Africa	Plant	unspecified	-31.558	25.943	0.71521	0.00013	MC-ICP-MS	Reported by Author	Copeland et al. (2023)	86
1268		H9-3	South Africa	Plant	unspecified	-31.558	25.943	0.71497	0.0002	MC-ICP-MS	Reported by Author	Copeland et al. (2023)	86
1269		H10-1	South Africa	Plant	unspecified	-31.5906	26.0096	0.71562	8e-05	MC-ICP-MS	Reported by Author	Copeland et al. (2023)	86
1270		H10-2	South Africa	Plant	unspecified	-31.5906	26.0096	0.71582	0.0001	MC-ICP-MS	Reported by Author	Copeland et al. (2023)	86
1271		H10-3	South Africa	Plant	unspecified	-31.5906	26.0096	0.71566	0.00011	MC-ICP-MS	Reported by Author	Copeland et al. (2023)	86
1272		H11-1	South Africa	Plant	unspecified	-31.5949	26.0395	0.71578	0.0001	MC-ICP-MS	Reported by Author	Copeland et al. (2023)	86
1273		H11-2	South Africa	Plant	unspecified	-31.5949	26.0395	0.71596	9e-05	MC-ICP-MS	Reported by Author	Copeland et al. (2023)	86
1274		H11-3	South Africa	Plant	unspecified	-31.5949	26.0395	0.71626	0.0001	MC-ICP-MS	Reported by Author	Copeland et al. (2023)	86
1275		H12-1	South Africa	Plant	unspecified	-31.4651	26.013	0.71673	0.0001	MC-ICP-MS	Reported by Author	Copeland et al. (2023)	86
1276		H12-2	South Africa	Plant	unspecified	-31.4651	26.013	0.7156	9e-05	MC-ICP-MS	Reported by Author	Copeland et al. (2023)	86
1277		H12-3	South Africa	Plant	unspecified	-31.4651	26.013	0.71613	0.0001	MC-ICP-MS	Reported by Author	Copeland et al. (2023)	86
1278		H13-1	South Africa	Plant	unspecified	-31.5014	26.175	0.71099	0.00012	MC-ICP-MS	Reported by Author	Copeland et al. (2023)	86
1279		H13-2	South Africa	Plant	unspecified	-31.5014	26.175	0.71135	0.00042	MC-ICP-MS	Reported by Author	Copeland et al. (2023)	86
1280		H13-3	South Africa	Plant	unspecified	-31.5014	26.175	0.71187	2e-05	MC-ICP-MS	Reported by Author	Copeland et al. (2023)	86
1281		H14-1	South Africa	Plant	unspecified	-31.452	26.1026	0.71157	1e-05	MC-ICP-MS	Reported by Author	Copeland et al. (2023)	86
1282		H14-2	South Africa	Plant	unspecified	-31.452	26.1026	0.71147	2e-05	MC-ICP-MS	Reported by Author	Copeland et al. (2023)	86
1283		H14-3	South Africa	Plant	unspecified	-31.452	26.1026	0.71108	2e-05	MC-ICP-MS	Reported by Author	Copeland et al. (2023)	86
1284		H15-1	South Africa	Plant	unspecified	-31.4468	25.9588	0.71569	2e-05	MC-ICP-MS	Reported by Author	Copeland et al. (2023)	86
1285		H15-2	South Africa	Plant	unspecified	-31.4468	25.9588	0.71456	NA	MC-ICP-MS	Reported by Author	Copeland et al. (2023)	86
1286		H15-3	South Africa	Plant	unspecified	-31.4468	25.9588	0.71443	NA	MC-ICP-MS	Reported by Author	Copeland et al. (2023)	86
1287		H16-1	South Africa	Plant	unspecified	-31.6494	25.8077	0.71466	NA	MC-ICP-MS	Reported by Author	Copeland et al. (2023)	86
1288		H16-2	South Africa	Plant	unspecified	-31.6494	25.8077	0.71382	NA	MC-ICP-MS	Reported by Author	Copeland et al. (2023)	86
1289		H16-3	South Africa	Plant	unspecified	-31.6494	25.8077	0.71463	NA	MC-ICP-MS	Reported by Author	Copeland et al. (2023)	86
1290		H17-1	South Africa	Plant	unspecified	-32.1281	25.519	0.7128	NA	MC-ICP-MS	Reported by Author	Copeland et al. (2023)	86
1291		H17-2	South Africa	Plant	unspecified	-32.1281	25.519	0.71322	NA	MC-ICP-MS	Reported by Author	Copeland et al. (2023)	86
1292		H17-3	South Africa	Plant	unspecified	-32.1281	25.519	0.71241	NA	MC-ICP-MS	Reported by Author	Copeland et al. (2023)	86
1293		H18-1	South Africa	Plant	unspecified	-31.9922	25.6744	0.71493	NA	MC-ICP-MS	Reported by Author	Copeland et al. (2023)	86
1294		H18-2	South Africa	Plant	unspecified	-31.9922	25.6744	0.71484	NA	MC-ICP-MS	Reported by Author	Copeland et al. (2023)	86
1295		H18-3	South Africa	Plant	unspecified	-31.9922	25.6744	0.71489	NA	MC-ICP-MS	Reported by Author	Copeland et al. (2023)	86
1296		H19-1	South Africa	Plant	unspecified	-31.899	25.7703	0.71429	NA	MC-ICP-MS	Reported by Author	Copeland et al. (2023)	86
1297		H19-2	South Africa	Plant	unspecified	-31.899	25.7703	0.7144	NA	MC-ICP-MS	Reported by Author	Copeland et al. (2023)	86
1298		H19-3	South Africa	Plant	unspecified	-31.899	25.7703	0.71413	NA	MC-ICP-MS	Reported by Author	Copeland et al. (2023)	86
1299		Hof skull	South Africa	bone	unspecified	-31.5647	25.9644	0.71473	1e-05	MC-ICP-MS	Reported by Author	Copeland et al. (2023)	86
1300		H4-i1	South Africa	Insect	unspecified	-31.5649	25.9649	0.71596	2e-05	MC-ICP-MS	Reported by Author	Copeland et al. (2023)	86
1301		H8-i1	South Africa	Insect	unspecified	-32.1335	25.6303	0.71295	1e-05	MC-ICP-MS	Reported by Author	Copeland et al. (2023)	86
1302		EMK L16-100A	South Africa	Snail shell	Thukela agate snail	-28.2657	30.9152	0.7759	0.0012	Element 2 HR-ICP-MS	Estimated using Coarse Map and Google Earth	Fowler et al. (2020)	87
1303		EMK L16-100C	South Africa	Snail shell	Thukela agate snail	-28.2657	30.9152	0.781	0.0012	Element 2 HR-ICP-MS	Estimated using Coarse Map and Google Earth	Fowler et al. (2020)	87
1304		EMK L16-100D	South Africa	Snail shell	Thukela agate snail	-28.2657	30.9152	0.7795	0.0011	Element 2 HR-ICP-MS	Estimated using Coarse Map and Google Earth	Fowler et al. (2020)	87
1305		EMK L16-100E	South Africa	Snail shell	Thukela agate snail	-28.2657	30.9152	0.772	0.0013	Element 2 HR-ICP-MS	Estimated using Coarse Map and Google Earth	Fowler et al. (2020)	87
1306		EMK L16-104A	South Africa	Snail shell	Thukela agate snail	-28.2657	30.9152	0.7843	0.0013	Element 2 HR-ICP-MS	Estimated using Coarse Map and Google Earth	Fowler et al. (2020)	87
1307		EMK L16-106A4	South Africa	Bone	Bos taurus	-28.2657	30.9152	0.7245	0.0013	Element 2 HR-ICP-MS	Estimated using Coarse Map and Google Earth	Fowler et al. (2020)	87
1308		EMK L16-107A	South Africa	Snail shell	Metachatina kraussi	-28.3766	31.3883	0.7322	0.0012	Element 2 HR-ICP-MS	Estimated using Coarse Map and Google Earth	Fowler et al. (2020)	87
1309		EMK L16-107B	South Africa	Snail shell	Metachatina kraussi	-28.3766	31.3883	0.729	0.0011	Element 2 HR-ICP-MS	Estimated using Coarse Map and Google Earth	Fowler et al. (2020)	87
1310		EMK L16-108A	South Africa	Bone	Bos taurus	-28.3909	31.3672	0.7179	0.0013	Element 2 HR-ICP-MS	Estimated using Coarse Map and Google Earth	Fowler et al. (2020)	87
1311		EMK L16-109A	South Africa	Snail shell	Metachatina kraussi	-28.404	31.3791	0.7242	0.0011	Element 2 HR-ICP-MS	Estimated using Coarse Map and Google Earth	Fowler et al. (2020)	87
1312		EMK L16-110A	South Africa	Snail shell	Metachatina kraussi	-28.404	31.3791	0.7308	0.0012	Element 2 HR-ICP-MS	Estimated using Coarse Map and Google Earth	Fowler et al. (2020)	87
1313		EMK L16-110B	South Africa	Snail shell	Metachatina kraussi	-28.404	31.3791	0.7254	0.0011	Element 2 HR-ICP-MS	Estimated using Coarse Map and Google Earth	Fowler et al. (2020)	87
1314		EMK L16-110C	South Africa	Shell	Tropidophora ligata	-28.404	31.3791	0.7246	0.0012	Element 2 HR-ICP-MS	Estimated using Coarse Map and Google Earth	Fowler et al. (2020)	87
1315		EMK L16-110E	South Africa	Snail shell	Metachatina kraussi	-28.404	31.3791	0.7282	0.0013	Element 2 HR-ICP-MS	Estimated using Coarse Map and Google Earth	Fowler et al. (2020)	87
1316		EMK L16-111A	South Africa	Tooth enamel	Connochaetes	-28.3995	31.3834	0.7288	0.0014	Element 2 HR-ICP-MS	Estimated using Coarse Map and Google Earth	Fowler et al. (2020)	87
1317		EMK L16-112A	South Africa	Snail shell	Metachatina kraussi	-28.3995	31.3834	0.7331	0.0013	Element 2 HR-ICP-MS	Estimated using Coarse Map and Google Earth	Fowler et al. (2020)	87
1318		EMK L16-113A	South Africa	Snail shell	Metachatina kraussi	-28.409	31.3885	0.7318	0.0013	Element 2 HR-ICP-MS	Estimated using Coarse Map and Google Earth	Fowler et al. (2020)	87
1319		EMK L16-113B	South Africa	Snail shell	Metachatina kraussi	-28.409	31.3885	0.7371	0.0012	Element 2 HR-ICP-MS	Estimated using Coarse Map and Google Earth	Fowler et al. (2020)	87
1320		EMK L16-115A	South Africa	Snail shell	Metachatina kraussi	-28.3928	31.4293	0.7504	0.0014	Element 2 HR-ICP-MS	Estimated using Coarse Map and Google Earth	Fowler et al. (2020)	87
1321		EMK L16-115B	South Africa	Snail shell	Metachatina kraussi	-28.3928	31.4293	0.7451	0.0013	Element 2 HR-ICP-MS	Estimated using Coarse Map and Google Earth	Fowler et al. (2020)	87
1322		EMK L16-115C	South Africa	Snail shell	Metachatina kraussi	-28.3928	31.4293	0.7454	0.0012	Element 2 HR-ICP-MS	Estimated using Coarse Map and Google Earth	Fowler et al. (2020)	87
1323		EMK L16-115D	South Africa	Snail shell	Metachatina kraussi	-28.3928	31.4293	0.7451	0.0014	Element 2 HR-ICP-MS	Estimated using Coarse Map and Google Earth	Fowler et al. (2020)	87
1324		EMK L16-115E	South Africa	Shell	Tropidophora ligata	-28.3928	31.4293	0.7383	0.0013	Element 2 HR-ICP-MS	Estimated using Coarse Map and Google Earth	Fowler et al. (2020)	87
1325		EMK L16-115F	South Africa	Snail shell	Metachatina kraussi	-28.3928	31.4293	0.7511	0.0013	Element 2 HR-ICP-MS	Estimated using Coarse Map and Google Earth	Fowler et al. (2020)	87
1326		EMK L16-115H	South Africa	Shell	Tropidophora ligata	-28.3928	31.4293	0.754	0.0012	Element 2 HR-ICP-MS	Estimated using Coarse Map and Google Earth	Fowler et al. (2020)	87
1327		EMK L16-116A	South Africa	Snail shell	Metachatina kraussi	-28.3902	31.4446	0.7312	0.0013	Element 2 HR-ICP-MS	Estimated using Coarse Map and Google Earth	Fowler et al. (2020)	87
1328		EMK L16-117A	South Africa	Shell	Achatina immaculata	-28.3861	31.4442	0.7274	0.0013	Element 2 HR-ICP-MS	Estimated using Coarse Map and Google Earth	Fowler et al. (2020)	87
1329		EMK L16-118A	South Africa	Shell	Achatina immaculata	-28.2832	31.2038	0.7282	0.0015	Element 2 HR-ICP-MS	Estimated using Coarse Map and Google Earth	Fowler et al. (2020)	87
1330		EMK L16-118B	South Africa	Shell	Achatina immaculata	-28.2832	31.2038	0.7318	0.0013	Element 2 HR-ICP-MS	Estimated using Coarse Map and Google Earth	Fowler et al. (2020)	87
1331		EMK L16-119A	South Africa	Bone	Bos taurus	-28.2845	31.1918	0.7228	0.0014	Element 2 HR-ICP-MS	Estimated using Coarse Map and Google Earth	Fowler et al. (2020)	87
1332		EMK L16-119B	South Africa	Shell	Achatina immaculata	-28.2845	31.1918	0.7287	0.0013	Element 2 HR-ICP-MS	Estimated using Coarse Map and Google Earth	Fowler et al. (2020)	87
1333		EMK L16-119C	South Africa	Snail shell	Agate snail	-28.2845	31.1918	0.7295	0.0014	Element 2 HR-ICP-MS	Estimated using Coarse Map and Google Earth	Fowler et al. (2020)	87
1334		EMK L16-119D	South Africa	Shell	Achatina immaculata	-28.2845	31.1918	0.7302	0.0013	Element 2 HR-ICP-MS	Estimated using Coarse Map and Google Earth	Fowler et al. (2020)	87
1335		EMK L16-119E	South Africa	Tooth enamel	Bos taurus	-28.2845	31.1918	0.7194	0.0013	Element 2 HR-ICP-MS	Estimated using Coarse Map and Google Earth	Fowler et al. (2020)	87
1336		EMK L16-119F	South Africa	Tooth enamel	Bos taurus	-28.2845	31.1918	0.7233	0.0014	Element 2 HR-ICP-MS	Estimated using Coarse Map and Google Earth	Fowler et al. (2020)	87
1337		EMK L16-119G	South Africa	Tooth enamel	Bos taurus	-28.2845	31.1918	0.7203	0.0016	Element 2 HR-ICP-MS	Estimated using Coarse Map and Google Earth	Fowler et al. (2020)	87
1338		EMK L16-120A	South Africa	Shell	Achatina immaculata	-28.2733	31.2001	0.7323	0.0013	Element 2 HR-ICP-MS	Estimated using Coarse Map and Google Earth	Fowler et al. (2020)	87
1339		EMK L16-122B	South Africa	Snail shell	Cochlitoma granulata	-28.4634	31.1051	0.7273	0.0014	Element 2 HR-ICP-MS	Estimated using Coarse Map and Google Earth	Fowler et al. (2020)	87
1340		EMK L16-123A	South Africa	Snail shell	Metachatina kraussi	-28.4932	31.2275	0.7222	0.0014	Element 2 HR-ICP-MS	Estimated using Coarse Map and Google Earth	Fowler et al. (2020)	87
1341		EMK L16-123B	South Africa	Snail shell	Cochlitoma granulata	-28.4932	31.2275	0.7265	0.0013	Element 2 HR-ICP-MS	Estimated using Coarse Map and Google Earth	Fowler et al. (2020)	87
1342		EMK L16-124A6	South Africa	Tooth enamel	Bos indicus	-28.4328	31.2692	0.7163	0.0014	Element 2 HR-ICP-MS	Estimated using Coarse Map and Google Earth	Fowler et al. (2020)	87
1343		EMK L16-124B	South Africa	Tooth enamel	Bos indicus	-28.4328	31.2692	0.7248	0.0013	Element 2 HR-ICP-MS	Estimated using Coarse Map and Google Earth	Fowler et al. (2020)	87
1344		EMK L16-124C	South Africa	Tooth enamel	Bos indicus	-28.4328	31.2692	0.7267	0.0014	Element 2 HR-ICP-MS	Estimated using Coarse Map and Google Earth	Fowler et al. (2020)	87
1345		EMK L16-125A7	South Africa	Tooth enamel	Giraffa	-28.4328	31.2692	0.728	0.0014	Element 2 HR-ICP-MS	Estimated using Coarse Map and Google Earth	Fowler et al. (2020)	87
1346		EMK L16-125B	South Africa	Tooth enamel	Giraffa	-28.4328	31.2692	0.716	0.0015	Element 2 HR-ICP-MS	Estimated using Coarse Map and Google Earth	Fowler et al. (2020)	87
1347		EMK L16-125C	South Africa	Tooth enamel	Giraffa	-28.4328	31.2692	0.7241	0.0013	Element 2 HR-ICP-MS	Estimated using Coarse Map and Google Earth	Fowler et al. (2020)	87
1348		EMK L16-126A	South Africa	Shell	Tropidophora ligata	-28.4525	31.2633	0.7255	0.0013	Element 2 HR-ICP-MS	Estimated using Coarse Map and Google Earth	Fowler et al. (2020)	87
1349		EMK L16-126B	South Africa	Shell	Tropidophora ligata	-28.4525	31.2633	0.7284	0.0014	Element 2 HR-ICP-MS	Estimated using Coarse Map and Google Earth	Fowler et al. (2020)	87
1350		EMK L16-126C	South Africa	Shell	Tropidophora ligata	-28.4525	31.2633	0.7279	0.0014	Element 2 HR-ICP-MS	Estimated using Coarse Map and Google Earth	Fowler et al. (2020)	87
1351		EMK L16-126D	South Africa	Shell	Tropidophora ligata	-28.4525	31.2633	0.7274	0.0015	Element 2 HR-ICP-MS	Estimated using Coarse Map and Google Earth	Fowler et al. (2020)	87
1352		EMK L16-126E	South Africa	Snail shell	Conical bark snail	-28.4525	31.2633	0.7256	0.0015	Element 2 HR-ICP-MS	Estimated using Coarse Map and Google Earth	Fowler et al. (2020)	87
1353		EMK L16-126F	South Africa	Shell	Tropidophora ligata	-28.4525	31.2633	0.7259	0.0013	Element 2 HR-ICP-MS	Estimated using Coarse Map and Google Earth	Fowler et al. (2020)	87
1354		EMK L16-126G	South Africa	Shell	Tropidophora ligata	-28.4525	31.2633	0.7297	0.0013	Element 2 HR-ICP-MS	Estimated using Coarse Map and Google Earth	Fowler et al. (2020)	87
1355		EMK L16-127B	South Africa	Shell	Tropidophora ligata	-28.447	31.2612	0.7269	0.0014	Element 2 HR-ICP-MS	Estimated using Coarse Map and Google Earth	Fowler et al. (2020)	87
1356		EMK L16-127C	South Africa	Snail shell	Metachatina kraussi	-28.447	31.2612	0.7247	0.0013	Element 2 HR-ICP-MS	Estimated using Coarse Map and Google Earth	Fowler et al. (2020)	87
1357		EMK L16-127D	South Africa	Snail shell	Genus Nata	-28.447	31.2612	0.7253	0.0014	Element 2 HR-ICP-MS	Estimated using Coarse Map and Google Earth	Fowler et al. (2020)	87
1358		EMK L16-128A	South Africa	Snail shell	Metachatina kraussi	-28.4265	31.265	0.7279	0.0014	Element 2 HR-ICP-MS	Estimated using Coarse Map and Google Earth	Fowler et al. (2020)	87
1359		EMK L16-128B	South Africa	Snail shell	Metachatina kraussi	-28.4265	31.265	0.7308	0.0014	Element 2 HR-ICP-MS	Estimated using Coarse Map and Google Earth	Fowler et al. (2020)	87
1360		EMK L16-128C	South Africa	Snail shell	Metachatina kraussi	-28.4265	31.265	0.7308	0.0013	Element 2 HR-ICP-MS	Estimated using Coarse Map and Google Earth	Fowler et al. (2020)	87
1361		EMK L16-129A	South Africa	Shell	Achatina immaculata	-28.4265	31.265	0.7263	0.0014	Element 2 HR-ICP-MS	Estimated using Coarse Map and Google Earth	Fowler et al. (2020)	87
1362		EMK L16-130B	South Africa	Snail shell	Genus Nata	-28.4153	31.2351	0.7214	0.0015	Element 2 HR-ICP-MS	Estimated using Coarse Map and Google Earth	Fowler et al. (2020)	87
1363		EMK L16-132A	South Africa	Shell	Tropidophora ligata	-28.4292	31.202	0.726	0.0014	Element 2 HR-ICP-MS	Estimated using Coarse Map and Google Earth	Fowler et al. (2020)	87
1364		EMK L16-132C	South Africa	Tortoise	Stigmochelys pardalis	-28.4292	31.202	0.729308	0.0013	Element 2 HR-ICP-MS	Estimated using Coarse Map and Google Earth	Fowler et al. (2020)	87
1365		EMK L16-133B	South Africa	Shell	Achatina immaculata	-28.4271	31.2009	0.73	0.0015	Element 2 HR-ICP-MS	Estimated using Coarse Map and Google Earth	Fowler et al. (2020)	87
1366		EMK L16-133C	South Africa	Tooth enamel	Bos taurus	-28.4271	31.2009	0.7277	0.0013	Element 2 HR-ICP-MS	Estimated using Coarse Map and Google Earth	Fowler et al. (2020)	87
1367		EMK L16-134A	South Africa	Snail shell	Thukela agate snail	-28.4697	31.1875	0.7214	0.0015	Element 2 HR-ICP-MS	Estimated using Coarse Map and Google Earth	Fowler et al. (2020)	87
1368		EMK L16-134D	South Africa	Snail shell	Thukela agate snail	-28.4697	31.1875	0.729	0.0014	Element 2 HR-ICP-MS	Estimated using Coarse Map and Google Earth	Fowler et al. (2020)	87
1369		EMK L16-134E	South Africa	Snail shell	Thukela agate snail	-28.4697	31.1875	0.7283	0.0014	Element 2 HR-ICP-MS	Estimated using Coarse Map and Google Earth	Fowler et al. (2020)	87
1370		EMK L16-134F	South Africa	Snail shell	Thukela agate snail	-28.4697	31.1875	0.725	0.0014	Element 2 HR-ICP-MS	Estimated using Coarse Map and Google Earth	Fowler et al. (2020)	87
1371		Shimba Hills	Kenya	Bone/Ivory	Loxodonta africana	-4.27094	39.3835	0.71238	NA	TIMS	Estimated using Coarse Map and Google Earth	Van der Merwe et al. (1990)	88
1372		Tsavo	Kenya	Bone/Ivory	Loxodonta africana	-2.28607	38.3365	0.71	NA	TIMS	Estimated using Coarse Map and Google Earth	Van der Merwe et al. (1990)	88
1373		Kasungu	Malawi	Bone/Ivory	Loxodonta africana	-12.9594	33.1501	0.72683	NA	TIMS	Estimated using Coarse Map and Google Earth	Van der Merwe et al. (1990)	88
1374		Liwonde	Malawi	Bone/Ivory	Loxodonta africana	-14.8466	35.3452	0.71101	NA	TIMS	Estimated using Coarse Map and Google Earth	Van der Merwe et al. (1990)	88
1375		Luangwa Valley	Zambia	Bone/Ivory	Loxodonta africana	-13.0781	31.7043	0.72155	NA	TIMS	Estimated using Coarse Map and Google Earth	Van der Merwe et al. (1990)	88
1376		Kasane	Botswana	Bone/Ivory	Loxodonta africana	-17.833	25.1453	0.72126	NA	TIMS	Estimated using Coarse Map and Google Earth	Van der Merwe et al. (1990)	88
1377		Maun	Botswana	Bone/Ivory	Loxodonta africana	-19.7793	23.5835	0.72126	NA	TIMS	Estimated using Coarse Map and Google Earth	Van der Merwe et al. (1990)	88
1378		Savuti	Botswana	Bone/Ivory	Loxodonta africana	-18.557	24.0554	0.72126	NA	TIMS	Estimated using Coarse Map and Google Earth	Van der Merwe et al. (1990)	88
1379		Tuli Block	Botswana	Bone/Ivory	Loxodonta africana	-22.2325	28.9489	0.70649	NA	TIMS	Estimated using Coarse Map and Google Earth	Van der Merwe et al. (1990)	88
1380		Kaokoveld	Namibia	Bone/Ivory	Loxodonta africana	-18.5456	12.8967	0.72426	NA	TIMS	Estimated using Coarse Map and Google Earth	Van der Merwe et al. (1990)	88
1381		Etosha	Namibia	Bone/Ivory	Loxodonta africana	-19.1201	16.1307	0.71646	NA	TIMS	Estimated using Coarse Map and Google Earth	Van der Merwe et al. (1990)	88
1382		Kavango	Namibia	Bone/Ivory	Loxodonta africana	-18.763	20.6315	0.71928	NA	TIMS	Estimated using Coarse Map and Google Earth	Van der Merwe et al. (1990)	88
1383		Caprivi	Namibia	Bone/Ivory	Loxodonta africana	-17.9497	23.4985	0.71928	NA	TIMS	Estimated using Coarse Map and Google Earth	Van der Merwe et al. (1990)	88
1384		Timbavati	South Africa	Bone/Ivory	Loxodonta africana	-24.4062	31.3144	0.71526	NA	TIMS	Estimated using Coarse Map and Google Earth	Van der Merwe et al. (1990)	88
1385		Skukuza	South Africa	Bone/Ivory	Loxodonta africana	-24.9947	31.5963	0.72406	NA	TIMS	Estimated using Coarse Map and Google Earth	Van der Merwe et al. (1990)	88
1386		Tembe (Kwazulu)	South Africa	Bone/Ivory	Loxodonta africana	-27.0503	32.4222	0.71426	NA	TIMS	Estimated using Coarse Map and Google Earth	Van der Merwe et al. (1990)	88
1387		Addo	South Africa	Bone/Ivory	Loxodonta africana	-33.3974	25.738	0.71154	NA	TIMS	Estimated using Coarse Map and Google Earth	Van der Merwe et al. (1990)	88
1388	PEMA 1826	1	Angola	Plant	Croton spec.	-9.18139	13.3506	0.718897	1.5e-05	TIMS	Reported by Author	Wang et al. (2023)	32
1389	PEMA 1827	2	Angola	Plant	indet. spec.	-9.18139	13.3506	0.719541	1.9e-05	TIMS	Reported by Author	Wang et al. (2023)	32
1390	PEMA 1828	3	Angola	Plant	Azadirachta indica	-8.72917	13.4386	0.710594	1.4e-05	TIMS	Reported by Author	Wang et al. (2023)	32
1391	PEMA 1829	4	Angola	Plant	Azadirachta indica	-9.68333	14.3942	0.718058	1.7e-05	TIMS	Reported by Author	Wang et al. (2023)	32
1392	PEMA 1830	5	Angola	Plant	Leonotis nepetifolia (L.) R. Br.	-9.27806	14.1769	0.721482	1.4e-05	TIMS	Reported by Author	Wang et al. (2023)	32
1393	PEMA 1831	6	Angola	Plant	Leonotis nepetifolia (L.) R. Br.	-9.27806	14.1769	0.722821	1.4e-05	TIMS	Reported by Author	Wang et al. (2023)	32
1394	PEMA 1832	7	Angola	Plant	Annona stenophylla subsp. cuneata (Oliv.) N. Robson	-9.41194	14.3008	0.723082	1.5e-05	TIMS	Reported by Author	Wang et al. (2023)	32
1395	PEMA 1833	8	Angola	Plant	Ocimum gratissimum L.	-9.41194	14.3008	0.728412	1.2e-05	TIMS	Reported by Author	Wang et al. (2023)	32
1396	PEMA 1834	9	Angola	Plant	Hibiscus cannabinus L.	-9.42028	14.3014	0.724132	1.3e-05	TIMS	Reported by Author	Wang et al. (2023)	32
1397	PEMA 1835	10	Angola	Plant	Ocimum americanum L.	-9.52083	14.6856	0.708232	1.1e-05	TIMS	Reported by Author	Wang et al. (2023)	32
1398	PEMA 1836	11	Angola	Plant	Lagenaria Ser.	-9.33417	14.8986	0.707886	1.2e-05	TIMS	Reported by Author	Wang et al. (2023)	32
1399	PEMA 1837	12	Angola	Plant	Vigna Savi	-9.33417	14.8986	0.722719	1.3e-05	TIMS	Reported by Author	Wang et al. (2023)	32
1400	PEMA 1838	13	Angola	Plant	Mangifera indica L.	-9.28028	15.0222	0.712416	1.3e-05	TIMS	Reported by Author	Wang et al. (2023)	32
1401	PEMA 1839	14	Angola	Plant	Chromolaena odorata (L.) R. M. King & H. Rob.	-9.28028	15.0222	0.712516	1.3e-05	TIMS	Reported by Author	Wang et al. (2023)	32
1402	PEMA 1840	15	Angola	Plant	Psidium guajava L.	-9.28028	15.0222	0.708766	1.3e-05	TIMS	Reported by Author	Wang et al. (2023)	32
1403	PEMA 1841	16	Angola	Plant	Croton mubango Müll. Arg.	-8.93	14.7189	0.723997	1.5e-05	TIMS	Reported by Author	Wang et al. (2023)	32
1404	PEMA 1842	17	Angola	Plant	Monodora myristica (Gaertn.) Dunal	-8.93	14.7189	0.724275	1.3e-05	TIMS	Reported by Author	Wang et al. (2023)	32
1405	PEMA 1843	18	Angola	Plant	Jatropha curcas L.	-9.16861	14.6694	0.723575	1.4e-05	TIMS	Reported by Author	Wang et al. (2023)	32
1406	PEMA 1844	19	Angola	Plant	Gossypium arboreum L. + Stachytarpheta c.	-9.16861	14.6694	0.722068	1.2e-05	TIMS	Reported by Author	Wang et al. (2023)	32
1407	PEMA 1845	20	Angola	Plant	Antidesma membranaceum Müll. Arg.	-9.115	14.7294	0.727822	1.3e-05	TIMS	Reported by Author	Wang et al. (2023)	32
1408	PEMA 1846	21	Angola	Plant	Momordica charantia L.	-9.20417	14.9958	0.72109	1.4e-05	TIMS	Reported by Author	Wang et al. (2023)	32
1409	PEMA 1847	22	Angola	Plant	Alchornea cordifolia (Schumach. & Thonn.) Müll. Arg.	-9.20417	14.9958	0.706791	4e-05	TIMS	Reported by Author	Wang et al. (2023)	32
1410	PEMA 1848	23	Angola	Plant	Syzygium jambos (L.) Alston	-9.12333	15.2272	0.719539	1.3e-05	TIMS	Reported by Author	Wang et al. (2023)	32
1411	PEMA 1849	24	Angola	Plant	Pachira glabra Pasq.	-9.12806	15.2344	0.721557	1.3e-05	TIMS	Reported by Author	Wang et al. (2023)	32
1412	PEMA 1850	25	Angola	Plant	Rhabdophyllum welwitschii Tiegh.	-8.43	15.0981	0.731117	1.4e-05	TIMS	Reported by Author	Wang et al. (2023)	32
1413	PEMA 1851	26	Angola	Plant	Hymenocardia acida Tul.	-8.4675	15.6142	0.7319	1.7e-05	TIMS	Reported by Author	Wang et al. (2023)	32
1414	PEMA 1852	27	Angola	Plant	Vitex doniana Sweet	-8.4675	15.6142	0.733566	1.2e-05	TIMS	Reported by Author	Wang et al. (2023)	32
1415	PEMA 1853	28	Angola	Plant	Dictyophleba lucida (K. Schum.) Pierre	-7.85567	15.1144	0.733482	1.3e-05	TIMS	Reported by Author	Wang et al. (2023)	32
1416	PEMA 1854	29	Angola	Plant	Macaranga angolensis (Müll. Arg.) Müll. Arg.	-7.86133	15.1144	0.734311	1.2e-05	TIMS	Reported by Author	Wang et al. (2023)	32
1417	PEMA 1855	30	Angola	Plant	Rauvolfia vomitoria Afzel.	-7.53194	15.0875	0.711503	1.2e-05	TIMS	Reported by Author	Wang et al. (2023)	32
1418	PEMA 1856	31	Angola	Plant	Maprounea africana Müll. Arg.	-7.17694	14.5903	0.719505	1.2e-05	TIMS	Reported by Author	Wang et al. (2023)	32
1419	PEMA 1857	32	Angola	Plant	Craterispermum Benth.	-7.17694	14.5903	0.724257	1.3e-05	TIMS	Reported by Author	Wang et al. (2023)	32
1420	PEMA 1858	33	Angola	Plant	Agelaea paradoxa var. microcarpa Jongkind	-7.85303	14.8411	0.728938	1.5e-05	TIMS	Reported by Author	Wang et al. (2023)	32
1421	PEMA 1859	34	Angola	Plant	Macaranga schweinfurthii Pax	-7.85303	14.8411	0.725941	1.3e-05	TIMS	Reported by Author	Wang et al. (2023)	32
1422	PEMA 1860	35	Angola	Plant	Sarcocephalus latifolius (Sm.) E. A. Bruce	-7.53194	14.7689	0.714072	1.2e-05	TIMS	Reported by Author	Wang et al. (2023)	32
1423	PEMA 1861	36	Angola	Plant	Urena lobata L.	-7.88833	15.5075	0.718057	1.3e-05	TIMS	Reported by Author	Wang et al. (2023)	32
1424	PEMA 1862	37	Angola	Plant	Antidesma laciniatum var. membranaceum Müll. Arg.	-6.89972	15.0736	0.732821	1.2e-05	TIMS	Reported by Author	Wang et al. (2023)	32
1425	PEMA 1863	38	Angola	Plant	Allophylus ferrugineus Taub.	-6.89972	15.0736	0.73212	1.2e-05	TIMS	Reported by Author	Wang et al. (2023)	32
1426	PEMA 1864	39	Angola	Plant	Alchornea cordifolia (Schumach. & Thonn.) Müll. Arg.	-6.88139	14.9678	0.710806	1.5e-05	TIMS	Reported by Author	Wang et al. (2023)	32
1427	PEMA 1865	40	Angola	Plant	Antidesma vogelianum Müll. Arg.	-6.88139	14.9678	0.728063	1.4e-05	TIMS	Reported by Author	Wang et al. (2023)	32
1428	PEMA 1866	41	Angola	Plant	Cardiospermum grandiflorum Sw.	-6.88139	14.9678	0.732747	1.2e-05	TIMS	Reported by Author	Wang et al. (2023)	32
1429	PEMA 1867	42	Angola	Plant	Vitex doniana Sweet	-7.46472	16.3464	0.724038	1.5e-05	TIMS	Reported by Author	Wang et al. (2023)	32
1430	PEMA 1868	43	Angola	Plant	Strychnos cocculoides Baker	-7.46389	16.3436	0.725566	1.3e-05	TIMS	Reported by Author	Wang et al. (2023)	32
1431	PEMA 1869	44	Angola	Plant	Tylosema fassoglensis (Kotschy ex Schweinf.) Torre & Hillc.	-7.46389	16.3436	0.726175	1.4e-05	TIMS	Reported by Author	Wang et al. (2023)	32
1432	PEMA 1870	45	Angola	Plant	Landolphia camptoloba (K. Schum.) Pichon	-6.48892	16.2486	0.724698	1.7e-05	TIMS	Reported by Author	Wang et al. (2023)	32
1433	PEMA 1871	46	Angola	Plant	Landolphia dewevrei Stapf	-6.48892	16.2486	0.724692	1.3e-05	TIMS	Reported by Author	Wang et al. (2023)	32
1434	PEMA 1872	47	Angola	Plant	Alvesia rosmarinifolia Welw.	-5.98306	15.1875	0.72323	1.3e-05	TIMS	Reported by Author	Wang et al. (2023)	32
1435	PEMA 1873	48	Angola	Plant	Senna occidentalis (L.) Link	-5.98306	15.1875	0.724979	1.3e-05	TIMS	Reported by Author	Wang et al. (2023)	32
1436	PEMA 1874	49	Angola	Plant	Bridelia ferruginea Benth.	-5.98306	15.1875	0.725169	1.3e-05	TIMS	Reported by Author	Wang et al. (2023)	32
1437	PEMA 1875	50	Angola	Plant	Macaranga schweinfurthii Pax	-6.01667	15.4136	0.723457	1.3e-05	TIMS	Reported by Author	Wang et al. (2023)	32
1438	PEMA 1876	51	Angola	Plant	Asparagus drepanophyllus Welw. ex Baker	-6.01667	15.4136	0.722798	1.4e-05	TIMS	Reported by Author	Wang et al. (2023)	32
1439	PEMA 1877	52	Angola	Plant	Combretum psidioides Welw.	-6.77944	16.1994	0.724473	1.3e-05	TIMS	Reported by Author	Wang et al. (2023)	32
1440	PEMA 1878	53	Angola	Plant	Syzygium guineense (Willd.) DC.	-6.77944	16.1994	0.724453	1.4e-05	TIMS	Reported by Author	Wang et al. (2023)	32
1441	PEMA 1879	54	Angola	Plant	Syzygium guineense (Willd.) DC.	-6.77944	16.1994	0.724412	1.3e-05	TIMS	Reported by Author	Wang et al. (2023)	32
1442	PEMA 1880	55	Angola	Plant	Salacia erecta (G. Don) Walp.	-6.20972	15.1903	0.724089	1.3e-05	TIMS	Reported by Author	Wang et al. (2023)	32
1443	PEMA 1881	56	Angola	Plant	Eremospatha	-6.78306	16.1761	0.733091	1.5e-05	TIMS	Reported by Author	Wang et al. (2023)	32
1444	PEMA 1882	57	Angola	Plant	Diplorhynchus condylocarpon (Müll. Arg.) Pichon	-6.78306	16.1761	0.72468	1.3e-05	TIMS	Reported by Author	Wang et al. (2023)	32
1445	PEMA 1883	143785	Angola	Plant	Phragmanthera capitata (Spreng.) Balle	-11.9272	19.4174	0.724941	1.2e-05	TIMS	Reported by Author	Wang et al. (2023)	32
1446	PEMA 1884	143786	Angola	Plant	Maranthes floribunda (Baker) F.White	-11.9177	19.3047	0.725427	1.2e-05	TIMS	Reported by Author	Wang et al. (2023)	32
1447	PEMA 1885	134851	Angola	Plant	Dombeya quinqueseta (Delile) Exell	-12.7664	16.5586	0.749175	1.2e-05	TIMS	Reported by Author	Wang et al. (2023)	32
1448	PEMA 1886	134862	Angola	Plant	Uapaca nitida Müll.Arg.	-12.7664	16.5586	0.751958	1.4e-05	TIMS	Reported by Author	Wang et al. (2023)	32
1449	PEMA 1887	134796	Angola	Plant	Scleria bicolor Nelmes	-12.725	16.5902	0.736008	1.3e-05	TIMS	Reported by Author	Wang et al. (2023)	32
1450	PEMA 1888	134801	Angola	Plant	Protea angolensis Welw.	-12.725	16.5902	0.736187	1.3e-05	TIMS	Reported by Author	Wang et al. (2023)	32
1451	PEMA 1889	134818	Angola	Plant	Brachystegia longifolia Benth.	-12.7524	16.5636	0.741282	1.9e-05	TIMS	Reported by Author	Wang et al. (2023)	32
1452	PEMA 1890	145332B	Angola	Plant	Protea paludosa (Hiern) Engl.	-12.5549	16.5818	0.735219	1.1e-05	TIMS	Reported by Author	Wang et al. (2023)	32
1453	PEMA 1891	135664	Angola	Plant	Philenoptera nelsii (Schinz) Schrire	-16.3058	18.9026	0.723978	2e-05	TIMS	Reported by Author	Wang et al. (2023)	32
1454	PEMA 1892	135667	Angola	Plant	Maprounea africana Müll.Arg.	-15.8387	18.6377	0.725263	1.3e-05	TIMS	Reported by Author	Wang et al. (2023)	32
1455	PEMA 1893	143460	Angola	Plant	Diheteropogon amplectens (Nees) Clayton	-15.1747	14.9204	0.736269	1.3e-05	TIMS	Reported by Author	Wang et al. (2023)	32
1456	PEMA 1894	143442	Angola	Plant	Aristida meridionalis Henrard	-15.1729	14.9195	0.745272	1.2e-05	TIMS	Reported by Author	Wang et al. (2023)	32
1457	PEMA 1895	143444	Angola	Plant	Tristachya superba (De Not.) Schweinf. & Asch.	-15.1729	14.9195	0.73601	1.2e-05	TIMS	Reported by Author	Wang et al. (2023)	32
1458	PEMA 1896	141665	Angola	Plant	Ancylanthos rubiginosus Desf.	-15.1765	14.9213	0.745107	1.5e-05	TIMS	Reported by Author	Wang et al. (2023)	32
1459	PEMA 1897	141695	Angola	Plant	Cassipourea gossweileri Exell	-15.1792	14.9232	0.747637	1.3e-05	TIMS	Reported by Author	Wang et al. (2023)	32
1460	PEMA 1898	141693	Angola	Plant	Steganotaenia araliacea Hochst.	-15.1792	14.9232	0.746671	1.4e-05	TIMS	Reported by Author	Wang et al. (2023)	32
1461	PEMA 1901	143437	Angola	Plant	Voacanga thouarsii Roem. & Schult.	-11.553	20.8884	0.731272	1.4e-05	TIMS	Reported by Author	Wang et al. (2023)	32
1462	PEMA 1902	143257	Angola	Plant	Trachypogon spicatus (L.f.) Kuntze	-11.527	20.9133	0.724386	1.3e-05	TIMS	Reported by Author	Wang et al. (2023)	32
1463	PEMA 1903	143782	Angola	Plant	Uapaca kirkiana Müll.Arg.	-11.527	20.9133	0.725128	1.3e-05	TIMS	Reported by Author	Wang et al. (2023)	32
1464	PEMA 1904	143433	Angola	Plant	Brachystegia longifolia Benth.	-11.527	20.9216	0.725152	1.3e-05	TIMS	Reported by Author	Wang et al. (2023)	32
1465	PEMA 1905	143320	Angola	Plant	Schizocarphus nervosus (Burch.) van der Merwe	-11.5279	20.9161	0.724772	1.7e-05	TIMS	Reported by Author	Wang et al. (2023)	32
1466	PEMA 1906	143302	Angola	Plant	Tristachya nodiglumis K.Schum.	-11.5279	20.9179	0.724613	1.8e-05	TIMS	Reported by Author	Wang et al. (2023)	32
1467	PEMA 1907	143412	Angola	Plant	Hymenocardia acida Tul.	-11.5279	20.9216	0.725231	1.6e-05	TIMS	Reported by Author	Wang et al. (2023)	32
1468	PEMA 1908	143335	Angola	Plant	Hyparrhenia dichroa (Steud.) Stapf	-11.5288	20.9133	0.72489	1.3e-05	TIMS	Reported by Author	Wang et al. (2023)	32
1469	PEMA 1909	143799	Angola	Plant	Bobgunnia madagascariensis (Desv.) J.H.Kirkbr. & Wiersema	-13.4316	15.3834	0.746436	1.4e-05	TIMS	Reported by Author	Wang et al. (2023)	32
1470	PEMA 1910	132897	Angola	Plant	Albizia antunesiana Harms	-13.3848	15.4949	0.768154	1.3e-05	TIMS	Reported by Author	Wang et al. (2023)	32
1471	PEMA 1911	134868	Angola	Plant	Rhus kirkii Oliv.	-14.6912	17.3555	0.723784	1.7e-05	TIMS	Reported by Author	Wang et al. (2023)	32
1472	PEMA 1912	134870	Angola	Plant	Isoberlinia angolensis (Welw. ex Benth.) Hoyle & Brenan	-14.6912	17.3555	0.723757	1.5e-05	TIMS	Reported by Author	Wang et al. (2023)	32
1473	PEMA 1913	134890	Angola	Plant	Grewia flavescens Juss.	-14.6669	17.2684	0.729947	2e-05	TIMS	Reported by Author	Wang et al. (2023)	32
1474	PEMA 1914	136462	Angola	Plant	Combretum elaeagnoides Klotzsch	-14.5184	17.6443	0.727262	1.3e-05	TIMS	Reported by Author	Wang et al. (2023)	32
1475	PEMA 1915	136459	Angola	Plant	Vitex madiensis Oliv.	-14.5184	17.6443	0.727192	1.25204e-05	TIMS	Reported by Author	Wang et al. (2023)	32
1476	PEMA 1916	132879	Angola	Plant	Gras weiße Mittelrippe 132879	-13.7213	16.9486	0.735851	1.2e-05	TIMS	Reported by Author	Wang et al. (2023)	32
1477	PEMA 1917	132889	Angola	Plant	Gras horstig wie Desch flex gelbgruen 132889	-13.7206	16.966	0.73514	1.8e-05	TIMS	Reported by Author	Wang et al. (2023)	32
1478	PEMA 1918	132888	Angola	Plant	Haumaniastrum praealtum var. succisifolium (Baker) A.J.Paton	-13.7206	16.966	0.735583	2.3e-05	TIMS	Reported by Author	Wang et al. (2023)	32
1479	PEMA 1919	134263	Angola	Plant	Xylopia odoratissima Welw. ex Oliv.	-13.7087	16.953	0.746667	1.1e-05	TIMS	Reported by Author	Wang et al. (2023)	32
1480	PEMA 1920	134273	Angola	Plant	Tristachya nodiglumis K.Schum.	-13.7139	16.9458	0.741288	1.2e-05	TIMS	Reported by Author	Wang et al. (2023)	32
1481	PEMA 1921	134282	Angola	Plant	Elephantopus scaber var. plurisetus O.Hoffm.	-13.7026	16.9449	0.738491	1.3e-05	TIMS	Reported by Author	Wang et al. (2023)	32
1482	PEMA 1922	134291	Angola	Plant	Brachystegia longifolia Benth.	-13.6998	16.9586	0.74062	1.2e-05	TIMS	Reported by Author	Wang et al. (2023)	32
1483	PEMA 1923	141613a	Angola	Plant	Loudetia simplex (Nees) C.E.Hubb.	-13.6777	17.084	0.732912	1.8e-05	TIMS	Reported by Author	Wang et al. (2023)	32
1484	PEMA 1924	141613b	Angola	Plant	Trachypogon spicatus (L.f.) Kuntze	-13.6777	17.084	0.731992	1.56631e-05	TIMS	Reported by Author	Wang et al. (2023)	32
1485	PEMA 1925	141554	Angola	Plant	Diospyros virgata (Gürke) Brenan	-13.6858	17.0849	0.745557	1.5e-05	TIMS	Reported by Author	Wang et al. (2023)	32
1486	PEMA 1926	XVIII	Angola	Plant	Syzygium guineense (Willd.) DC.	-13.5967	17.3077	0.747787	1.9e-05	TIMS	Reported by Author	Wang et al. (2023)	32
1487	PEMA 1927	XX	Angola	Plant	Syzygium guineense (Willd.) DC.	-13.5967	17.3077	0.750504	1.3e-05	TIMS	Reported by Author	Wang et al. (2023)	32
1488	PEMA 1928	143570	Angola	Plant	Isoberlinia angolensis (Welw. ex Benth.) Hoyle & Brenan	-11.9864	17.9661	0.72267	1.3e-05	TIMS	Reported by Author	Wang et al. (2023)	32
1489	PEMA_1000	kor_025	Cameroon	Snail shell	unspecified	5.10046	8.8348	0.71766	1.3e-05	TIMS	Reported by Author	this study	this study
1490	PEMA_1001	kor_022	Cameroon	Snail shell	unspecified	5.11477	8.86438	0.71803	1.3e-05	TIMS	Reported by Author	this study	this study
1491	PEMA_1002	kor_045	Cameroon	Snail shell	unspecified	5.08254	8.85876	0.7181	1.3e-05	TIMS	Reported by Author	this study	this study
1492	PEMA_1003	kor_496	Cameroon	Snail shell	unspecified	5.13627	8.87038	0.71525	1.4e-05	TIMS	Reported by Author	this study	this study
1493	PEMA_1004	kor_050	Cameroon	Snail shell	unspecified	5.09855	8.87467	0.71207	1.3e-05	TIMS	Reported by Author	this study	this study
1494	PEMA_1005	uga_360	Tanzania	Snail shell	unspecified	-5.47694	30.5553	0.73271	1.3e-05	TIMS	Reported by Author	this study	this study
1495	PEMA_1006	uga_358	Tanzania	Snail shell	unspecified	-5.47988	30.5348	0.72599	1.2e-05	TIMS	Reported by Author	this study	this study
1496	PEMA_1007	uga_367	Tanzania	Snail shell	unspecified	-5.46523	30.5972	0.74441	1.2e-05	TIMS	Reported by Author	this study	this study
1497	PEMA_1008	uga_352	Tanzania	Snail shell	unspecified	-5.48242	30.5878	0.73528	1.3e-05	TIMS	Reported by Author	this study	this study
1498	PEMA_1009	uga_382	Tanzania	Snail shell	unspecified	-5.4472	30.5993	0.72706	1.4e-05	TIMS	Reported by Author	this study	this study
1499	PEMA_1010	uga_386	Tanzania	Snail shell	unspecified	-5.45645	30.5463	0.74138	1.4e-05	TIMS	Reported by Author	this study	this study
1500	PEMA_1011	uga_391	Tanzania	Snail shell	unspecified	-5.49596	30.5529	0.74433	1.1e-05	TIMS	Reported by Author	this study	this study
1501	PEMA_1012	uga_379	Tanzania	Snail shell	unspecified	-5.50523	30.5782	0.72517	1.6e-05	TIMS	Reported by Author	this study	this study
1502	PEMA_1013	uga_374	Tanzania	Snail shell	unspecified	-5.50655	30.5342	0.72438	1.4e-05	TIMS	Reported by Author	this study	this study
1503	PEMA_1014	uga_381	Tanzania	Snail shell	unspecified	-5.50676	30.6016	0.74798	1.3e-05	TIMS	Reported by Author	this study	this study
1504	PEMA_1015	baf_194	Mali	Snail shell	unspecified	12.9478	-10.4704	0.715299	1.4e-05	TIMS	Reported by Author	this study	this study
1505	PEMA_1016	baf_54	Mali	Snail shell	unspecified	12.9662	-10.3967	0.722202	1.4e-05	TIMS	Reported by Author	this study	this study
1506	PEMA_1017	baf_140	Mali	Snail shell	unspecified	13.0116	-10.4035	0.718552	1.3e-05	TIMS	Reported by Author	this study	this study
1507	PEMA_1018	baf_139	Mali	Snail shell	unspecified	13.0214	-10.4079	0.720337	1.4e-05	TIMS	Reported by Author	this study	this study
1508	PEMA_1019	baf_183	Mali	Snail shell	unspecified	12.9349	-10.4547	0.716015	1.4e-05	TIMS	Reported by Author	this study	this study
1509	PEMA_1020	baf_122	Mali	Snail shell	unspecified	12.9896	-10.4184	0.720559	1.5e-05	TIMS	Reported by Author	this study	this study
1510	PEMA_1021	baf_67	Mali	Snail shell	unspecified	12.9424	-10.4505	0.715443	1.3e-05	TIMS	Reported by Author	this study	this study
1511	PEMA_1022	baf_35	Mali	Snail shell	unspecified	12.9801	-10.4391	0.719331	1.4e-05	TIMS	Reported by Author	this study	this study
1512	PEMA_1023	baf_107	Mali	Snail shell	unspecified	13.0111	-10.4376	0.722904	1.4e-05	TIMS	Reported by Author	this study	this study
1513	PEMA_1024	baf_44	Mali	Snail shell	unspecified	12.9655	-10.4234	0.723025	1.3e-05	TIMS	Reported by Author	this study	this study
1514	PEMA_1025	boe_398	Guinea-Bissau	Snail shell	unspecified	11.9165	-13.9239	0.714477	1.3e-05	TIMS	Reported by Author	this study	this study
1515	PEMA_1026	boe_081	Guinea-Bissau	Snail shell	unspecified	11.9045	-13.9252	0.715165	1.3e-05	TIMS	Reported by Author	this study	this study
1516	PEMA_1027	boe_036	Guinea-Bissau	Snail shell	unspecified	11.9496	-13.8714	0.715764	1.2e-05	TIMS	Reported by Author	this study	this study
1517	PEMA_1028	boe_726	Guinea-Bissau	Snail shell	unspecified	11.9477	-13.9237	0.714799	1.4e-05	TIMS	Reported by Author	this study	this study
1518	PEMA_1029	boe_693	Guinea-Bissau	Snail shell	unspecified	11.9353	-13.8779	0.713617	1.5e-05	TIMS	Reported by Author	this study	this study
1519	PEMA_1030	boe_739	Guinea-Bissau	Snail shell	unspecified	11.8969	-13.8689	0.715212	1.2e-05	TIMS	Reported by Author	this study	this study
1520	PEMA_1031	boe_672	Guinea-Bissau	Snail shell	unspecified	11.8961	-13.9148	0.714664	1.3e-05	TIMS	Reported by Author	this study	this study
1521	PEMA_1032	boe_482	Guinea-Bissau	Snail shell	unspecified	11.9186	-13.878	0.715052	1.3e-05	TIMS	Reported by Author	this study	this study
1522	PEMA_1033	boe_237	Guinea-Bissau	Snail shell	unspecified	11.9479	-13.8779	0.71296	1.2e-05	TIMS	Reported by Author	this study	this study
1523	PEMA_1034	boe_377	Guinea-Bissau	Snail shell	unspecified	11.9052	-13.8872	0.714501	1.4e-05	TIMS	Reported by Author	this study	this study
1524	PEMA_1035	cnpe_001	Côte d'ivoire	Snail shell	unspecified	8.74587	-3.78101	0.70663	1.2e-05	TIMS	Reported by Author	this study	this study
1525	PEMA_1036	cnpe_002	Côte d'ivoire	Snail shell	unspecified	8.76652	-3.791	0.707725	1.2e-05	TIMS	Reported by Author	this study	this study
1526	PEMA_1037	cnpe_005	Côte d'ivoire	Snail shell	unspecified	8.73273	-3.77613	0.70686	1.3e-05	TIMS	Reported by Author	this study	this study
1527	PEMA_1038	cnpe_007	Côte d'ivoire	Snail shell	unspecified	8.71676	-3.81732	0.70642	1.4e-05	TIMS	Reported by Author	this study	this study
1528	PEMA_1039	cnpe_196	Côte d'ivoire	Snail shell	unspecified	8.72722	-3.84824	0.70971	1.4e-05	TIMS	Reported by Author	this study	this study
1529	PEMA_1040	cnpe_208	Côte d'ivoire	Snail shell	unspecified	8.73989	-3.82884	0.71098	1.3e-05	TIMS	Reported by Author	this study	this study
1530	PEMA_1041	cnpe_187	Côte d'ivoire	Snail shell	unspecified	8.76139	-3.819	0.71218	1.3e-05	TIMS	Reported by Author	this study	this study
1531	PEMA_1042	bwi_201	Uganda	Snail shell	unspecified	-1.06398	29.7494	0.714212	1.4e-05	TIMS	Reported by Author	this study	this study
1532	PEMA_1043	bwi_186	Uganda	Snail shell	unspecified	-1.03983	29.7495	0.715904	1.3e-05	TIMS	Reported by Author	this study	this study
1533	PEMA_1044	bwi_215	Uganda	Snail shell	unspecified	-1.05471	29.7675	0.714624	1.3e-05	TIMS	Reported by Author	this study	this study
1534	PEMA_1045	bwi_408	Uganda	Snail shell	unspecified	-1.0589	29.784	0.713968	1.2e-05	TIMS	Reported by Author	this study	this study
1535	PEMA_1046	bwi_169	Uganda	Snail shell	unspecified	-1.07335	29.7315	0.713801	1.3e-05	TIMS	Reported by Author	this study	this study
1536	PEMA_1047	bwi_095	Uganda	Snail shell	unspecified	-1.05428	29.7765	0.714089	1.3e-05	TIMS	Reported by Author	this study	this study
1537	PEMA_1048	bwi_174	Uganda	Snail shell	unspecified	-1.03354	29.7495	0.714235	1.3e-05	TIMS	Reported by Author	this study	this study
1538	PEMA_1049	bwi_078	Uganda	Snail shell	unspecified	-1.06844	29.7733	0.713402	1.4e-05	TIMS	Reported by Author	this study	this study
1539	PEMA_1050	bwi_143	Uganda	Snail shell	unspecified	-1.04355	29.7314	0.72057	1.2e-05	TIMS	Reported by Author	this study	this study
1540	PEMA_1051	bwi_189	Uganda	Snail shell	unspecified	-1.05022	29.7493	0.713841	1.3e-05	TIMS	Reported by Author	this study	this study
1541	PEMA_1052	cmnp_017	Cameroon	Snail shell	unspecified	2.2612	9.95002	0.71285	1.1e-05	TIMS	Reported by Author	this study	this study
1542	PEMA_1053	cmnp_120	Cameroon	Snail shell	unspecified	2.2146	9.95813	0.71005	1.3e-05	TIMS	Reported by Author	this study	this study
1543	PEMA_1054	cmnp_116	Cameroon	Snail shell	unspecified	2.23847	9.95591	0.71194	1.3e-05	TIMS	Reported by Author	this study	this study
1544	PEMA_1055	cmnp_164	Cameroon	Snail shell	unspecified	2.22296	9.94585	0.71115	1.3e-05	TIMS	Reported by Author	this study	this study
1545	PEMA_1056	cmnp_166	Cameroon	Snail shell	unspecified	2.22385	9.93463	0.71066	1.3e-05	TIMS	Reported by Author	this study	this study
1546	PEMA_1057	cmnp_148	Cameroon	Snail shell	unspecified	2.2504	9.93866	0.71321	1.4e-05	TIMS	Reported by Author	this study	this study
1547	PEMA_1058	din_2774	Senegal	Snail shell	unspecified	12.4152	-12.2699	0.7232	1.3e-05	TIMS	Reported by Author	this study	this study
1548	PEMA_1059	din_1311	Senegal	Snail shell	unspecified	12.3632	-12.3036	0.7158	1.2e-05	TIMS	Reported by Author	this study	this study
1549	PEMA_1060	din_2768	Senegal	Snail shell	unspecified	12.3815	-12.2838	0.71577	1.2e-05	TIMS	Reported by Author	this study	this study
1550	PEMA_1061	din_0228	Senegal	Snail shell	unspecified	12.3508	-12.3519	0.71536	1.3e-05	TIMS	Reported by Author	this study	this study
1551	PEMA_1062	din_1049	Senegal	Snail shell	unspecified	12.3784	-12.3251	0.71826	1.2e-05	TIMS	Reported by Author	this study	this study
1552	PEMA_1063	din_0205	Senegal	Snail shell	unspecified	12.3179	-12.3727	0.71406	1.5e-05	TIMS	Reported by Author	this study	this study
1553	PEMA_1064	bud_a_557	Uganda	Snail shell	unspecified	1.73034	31.5379	0.723897	1.3e-05	TIMS	Reported by Author	this study	this study
1554	PEMA_1065	din_0400	Senegal	Snail shell	unspecified	12.3117	-12.3676	0.71383	1.5e-05	TIMS	Reported by Author	this study	this study
1555	PEMA_1066	din_0231	Senegal	Snail shell	unspecified	12.3545	-12.3716	0.71623	1.3e-05	TIMS	Reported by Author	this study	this study
1556	PEMA_1067	din_0022	Senegal	Snail shell	unspecified	12.3286	-12.3587	0.7135	1.5e-05	TIMS	Reported by Author	this study	this study
1557	PEMA_1068	din_2045	Senegal	Snail shell	unspecified	12.4	-12.2656	0.71636	1.3e-05	TIMS	Reported by Author	this study	this study
1558	PEMA_1069	bud_d_188	Uganda	Snail shell	unspecified	1.71835	31.5229	0.714831	1.5e-05	TIMS	Reported by Author	this study	this study
1559	PEMA_1070	bud_d_047	Uganda	Snail shell	unspecified	1.72969	31.5338	0.723587	1.3e-05	TIMS	Reported by Author	this study	this study
1560	PEMA_1071	bud_a_884	Uganda	Snail shell	unspecified	1.7294	31.523	0.719549	1.4e-05	TIMS	Reported by Author	this study	this study
1561	PEMA_1072	bud_a_698	Uganda	Snail shell	unspecified	1.72525	31.5319	0.72509	1.3e-05	TIMS	Reported by Author	this study	this study
1562	PEMA_1073	bud_a_618	Uganda	Snail shell	unspecified	1.73875	31.5375	0.720318	1.4e-05	TIMS	Reported by Author	this study	this study
1563	PEMA_1074	bud_d_054_a	Uganda	Snail shell	unspecified	1.72429	31.522	0.72212	1.1e-05	TIMS	Reported by Author	this study	this study
1564	PEMA_1075	gou_375	Republic of the Congo	Snail shell	unspecified	2.20933	16.5005	0.71292	1.3e-05	TIMS	Reported by Author	this study	this study
1565	PEMA_1076	gou_376	Republic of the Congo	Snail shell	unspecified	2.19702	16.5363	0.71325	1.5e-05	TIMS	Reported by Author	this study	this study
1566	PEMA_1077	djo_124	Côte d'ivoire	Snail shell	unspecified	5.42483	-7.22378	0.73153	1.2e-05	TIMS	Reported by Author	this study	this study
1567	PEMA_1078	djo_192	Côte d'ivoire	Snail shell	unspecified	5.39719	-7.23262	0.73618	1.4e-05	TIMS	Reported by Author	this study	this study
1568	PEMA_1079	djo_010	Côte d'ivoire	Snail shell	unspecified	5.4126	-7.21051	0.72646	1.2e-05	TIMS	Reported by Author	this study	this study
1569	PEMA_1080	djo_126	Côte d'ivoire	Snail shell	unspecified	5.41411	-7.23147	0.73011	1.3e-05	TIMS	Reported by Author	this study	this study
1570	PEMA_1081	djo_142	Côte d'ivoire	Snail shell	unspecified	5.40034	-7.22349	0.7248	1.3e-05	TIMS	Reported by Author	this study	this study
1571	PEMA_1082	djo_084	Côte d'ivoire	Snail shell	unspecified	5.38753	-7.21318	0.7239	1.1e-05	TIMS	Reported by Author	this study	this study
1572	PEMA_1083	djo_148	Côte d'ivoire	Snail shell	unspecified	5.42588	-7.17862	0.75134	1e-05	TIMS	Reported by Author	this study	this study
1573	PEMA_1084	djo_029	Côte d'ivoire	Snail shell	unspecified	5.4231	-7.18735	0.7668	1.2e-05	TIMS	Reported by Author	this study	this study
1574	PEMA_1085	con_063	Republic of the Congo	Snail shell	unspecified	-3.95713	11.2126	0.71808	1.3e-05	TIMS	Reported by Author	this study	this study
1575	PEMA_1086	con_012	Republic of the Congo	Snail shell	unspecified	-3.96587	11.2216	0.71829	1.3e-05	TIMS	Reported by Author	this study	this study
1576	PEMA_1087	con_001	Republic of the Congo	Snail shell	unspecified	-3.97069	11.1866	0.72107	1.3e-05	TIMS	Reported by Author	this study	this study
1577	PEMA_1088	con_069	Republic of the Congo	Snail shell	unspecified	-3.95975	11.1966	0.70984	1.4e-05	TIMS	Reported by Author	this study	this study
1578	PEMA_1089	con_037	Republic of the Congo	Snail shell	unspecified	-3.9495	11.1934	0.71992	1.4e-05	TIMS	Reported by Author	this study	this study
1579	PEMA_1090	con_060	Republic of the Congo	Snail shell	unspecified	-3.97407	11.1768	0.70958	1.2e-05	TIMS	Reported by Author	this study	this study
1580	PEMA_1091	con_035	Republic of the Congo	Snail shell	unspecified	-3.98393	11.1972	0.71367	1.4e-05	TIMS	Reported by Author	this study	this study
1581	PEMA_1092	con_065	Republic of the Congo	Snail shell	unspecified	-3.97059	11.2127	0.72471	1.2e-05	TIMS	Reported by Author	this study	this study
1582	PEMA_1093	con_061	Republic of the Congo	Snail shell	unspecified	-3.95597	11.1856	0.71377	1.3e-05	TIMS	Reported by Author	this study	this study
1583	PEMA_1094	bat_024	Gabon	Snail shell	unspecified	-2.13981	14.0595	0.716501	1.3e-05	TIMS	Reported by Author	this study	this study
1584	PEMA_1095	bat_002	Gabon	Snail shell	unspecified	-2.11426	14.0539	0.717013	1.3e-05	TIMS	Reported by Author	this study	this study
1585	PEMA_1096	tai-e_101	Côte d'ivoire	Snail shell	unspecified	5.88714	-7.34071	0.72632	1.2e-05	TIMS	Reported by Author	this study	this study
1586	PEMA_1097	tai-e_009	Côte d'ivoire	Snail shell	unspecified	5.92667	-7.35705	0.72205	1.4e-05	TIMS	Reported by Author	this study	this study
1587	PEMA_1098	tai-e_105	Côte d'ivoire	Snail shell	unspecified	5.90552	-7.35957	0.72219	1.2e-05	TIMS	Reported by Author	this study	this study
1588	PEMA_1099	tai-e_023	Côte d'ivoire	Snail shell	unspecified	5.90528	-7.33994	0.72811	1.2e-05	TIMS	Reported by Author	this study	this study
1589	PEMA_1100	tai-e_148	Côte d'ivoire	Snail shell	unspecified	5.93257	-7.37895	0.72233	1.4e-05	TIMS	Reported by Author	this study	this study
1590	PEMA_1101	tai-e_138	Côte d'ivoire	Snail shell	unspecified	5.89597	-7.35704	0.72602	1.5e-05	TIMS	Reported by Author	this study	this study
1591	PEMA_1102	tai-e_057	Côte d'ivoire	Snail shell	unspecified	5.91316	-7.36173	0.72207	1.4e-05	TIMS	Reported by Author	this study	this study
1592	PEMA_1103	tai-r_202	Côte d'ivoire	Snail shell	unspecified	5.86133	-7.30205	0.72102	1.3e-05	TIMS	Reported by Author	this study	this study
1593	PEMA_1104	tai-r_139	Côte d'ivoire	Snail shell	unspecified	5.88628	-7.31617	0.71534	1.2e-05	TIMS	Reported by Author	this study	this study
1594	PEMA_1105	tai-r_201	Côte d'ivoire	Snail shell	unspecified	5.87135	-7.29395	0.72265	1.2e-05	TIMS	Reported by Author	this study	this study
1595	PEMA_1106	tai-r_200	Côte d'ivoire	Snail shell	unspecified	5.85347	-7.31193	0.72297	1.4e-05	TIMS	Reported by Author	this study	this study
1596	PEMA_1107	tai-r_145	Côte d'ivoire	Snail shell	unspecified	5.85337	-7.30729	0.72035	1.3e-05	TIMS	Reported by Author	this study	this study
1597	PEMA_1108	gco_d_109	Guinea	Snail shell	unspecified	11.1359	-14.0134	0.714531	1.4e-05	TIMS	Reported by Author	this study	this study
1598	PEMA_1109	gco_d_280	Guinea	Snail shell	unspecified	11.1305	-13.9906	0.71448	1.5e-05	TIMS	Reported by Author	this study	this study
1599	PEMA_1110	gco_d_228	Guinea	Snail shell	unspecified	11.127	-13.9824	0.71376	1.3e-05	TIMS	Reported by Author	this study	this study
1600	PEMA_1111	gco_d_235	Guinea	Snail shell	unspecified	11.1363	-13.9917	0.71373	1.4e-05	TIMS	Reported by Author	this study	this study
1601	PEMA_1112	gco_d_476	Guinea	Snail shell	unspecified	11.1205	-13.9824	0.71434	1.4e-05	TIMS	Reported by Author	this study	this study
1602	PEMA_1113	gco_d_251	Guinea	Snail shell	unspecified	11.1597	-14.0332	0.71422	1.5e-05	TIMS	Reported by Author	this study	this study
1603	PEMA_1114	loa_299	Gabon	Snail shell	unspecified	-2.11187	9.47183	0.7111	1.3e-05	TIMS	Reported by Author	this study	this study
1604	PEMA_1115	loa_092	Gabon	Snail shell	unspecified	-2.07635	9.45943	0.71784	1.3e-05	TIMS	Reported by Author	this study	this study
1605	PEMA_1116	loa_066	Gabon	Snail shell	unspecified	-2.09864	9.48871	0.72047	2.1e-05	TIMS	Reported by Author	this study	this study
1606	PEMA_1117	loa_248	Gabon	Snail shell	unspecified	-2.08872	9.47687	0.7092	1.2e-05	TIMS	Reported by Author	this study	this study
1607	PEMA_1118	loa_519	Gabon	Snail shell	unspecified	-2.1127	9.48075	0.71543	1.3e-05	TIMS	Reported by Author	this study	this study
1608	PEMA_1119	loa_525	Gabon	Snail shell	unspecified	-2.07272	9.48345	0.72486	1.3e-05	TIMS	Reported by Author	this study	this study
1609	PEMA_1120	loa_020	Gabon	Snail shell	unspecified	-2.0797	9.47657	0.72048	1.3e-05	TIMS	Reported by Author	this study	this study
1610	PEMA_1121	loa_361	Gabon	Snail shell	unspecified	-2.09451	9.49058	0.72119	1.2e-05	TIMS	Reported by Author	this study	this study
1611	PEMA_1122	loa_442	Gabon	Snail shell	unspecified	-2.07966	9.44656	0.71074	1.3e-05	TIMS	Reported by Author	this study	this study
1612	PEMA_1123	loa_624	Gabon	Snail shell	unspecified	-2.07383	9.50743	0.71987	1.3e-05	TIMS	Reported by Author	this study	this study
1613	PEMA_1124	fjn_862	Guinea	Snail shell	unspecified	11.0392	-11.4265	0.71937	1.3e-05	TIMS	Reported by Author	this study	this study
1614	PEMA_1125	fjn_857	Guinea	Snail shell	unspecified	11.0374	-11.4335	0.71451	1.3e-05	TIMS	Reported by Author	this study	this study
1615	PEMA_1126	cam_a_291	Cameroon	Snail shell	unspecified	4.33746	9.15288	0.705319	1.3e-05	TIMS	Reported by Author	this study	this study
1616	PEMA_1127	tai-r_016a	Côte d'ivoire	Snail shell	unspecified	5.85724	-7.30077	0.72215	1.4e-05	TIMS	Reported by Author	this study	this study
1617	PEMA_1128	kor_088	Cameroon	Snail shell	unspecified	5.10823	8.85572	0.71763	1.3e-05	TIMS	Reported by Author	this study	this study
1618	PEMA_1129	tai-e_075	Côte d'ivoire	Snail shell	unspecified	5.91809	-7.37034	0.7248	1.4e-05	TIMS	Reported by Author	this study	this study
1619	PEMA_1130	eg_a_198	Equatorial Guinea	Snail shell	unspecified	1.02613	9.8403	0.71267	1.2e-05	TIMS	Reported by Author	this study	this study
1620	PEMA_1131	eg_a_247	Equatorial Guinea	Snail shell	unspecified	1.68884	10.9754	0.71799	1.3e-05	TIMS	Reported by Author	this study	this study
1621	PEMA_1132	eg_b_215	Equatorial Guinea	Snail shell	unspecified	1.34968	9.67797	0.71469	1.4e-05	TIMS	Reported by Author	this study	this study
1622	PEMA_1133	eg_b_160	Equatorial Guinea	Snail shell	unspecified	1.51853	9.84006	0.72323	1.3e-05	TIMS	Reported by Author	this study	this study
1623	PEMA_1134	eg_a_011	Equatorial Guinea	Snail shell	unspecified	2.14148	9.9262	0.717799	1.4e-05	TIMS	Reported by Author	this study	this study
1624	PEMA_1135	eg_b_124	Equatorial Guinea	Snail shell	unspecified	1.99849	10.3269	0.7416	1.1e-05	TIMS	Reported by Author	this study	this study
1625	PEMA_1136	eg_b_184	Equatorial Guinea	Snail shell	unspecified	1.02032	10.9754	0.71682	1.3e-05	TIMS	Reported by Author	this study	this study
1626	PEMA_1137	eg_b_140	Equatorial Guinea	Snail shell	unspecified	1.67323	10.3266	0.72342	1.3e-05	TIMS	Reported by Author	this study	this study
1627	PEMA_1138	eg_a_053	Equatorial Guinea	Snail shell	unspecified	1.84554	9.84015	0.71529	1.4e-05	TIMS	Reported by Author	this study	this study
1628	PEMA_1139	eg_a_074	Equatorial Guinea	Snail shell	unspecified	2.15661	11.1376	0.71615	1.3e-05	TIMS	Reported by Author	this study	this study
1629	PEMA_1140	eg_a_015	Equatorial Guinea	Snail shell	unspecified	2.11289	9.92424	0.71869	1.4e-05	TIMS	Reported by Author	this study	this study
1630	PEMA_1141	lib_b_585	Liberia	Snail shell	unspecified	7.59023	-10.2589	0.718817	1.3e-05	TIMS	Reported by Author	this study	this study
1631	PEMA_1142	lib_a_457	Liberia	Snail shell	unspecified	7.01404	-9.61929	0.72583	1.3e-05	TIMS	Reported by Author	this study	this study
1632	PEMA_1143	lib_f_087	Liberia	Snail shell	unspecified	6.39357	-8.64585	0.70541	1.3e-05	TIMS	Reported by Author	this study	this study
1633	PEMA_1144	lib_a_347	Liberia	Snail shell	unspecified	7.04019	-11.2408	0.72407	1.2e-05	TIMS	Reported by Author	this study	this study
1634	PEMA_1145	lib_a_063	Liberia	Snail shell	unspecified	6.00254	-7.89108	0.77051	1.3e-05	TIMS	Reported by Author	this study	this study
1635	PEMA_1146	lib_a_120	Liberia	Snail shell	unspecified	7.41059	-8.59787	0.71887	1.3e-05	TIMS	Reported by Author	this study	this study
1636	PEMA_1147	lib_b_049	Liberia	Snail shell	unspecified	6.06382	-8.35125	0.71639	1.3e-05	TIMS	Reported by Author	this study	this study
1637	PEMA_1148	lib_b_087	Liberia	Snail shell	unspecified	7.03578	-8.64597	0.73074	1.8e-05	TIMS	Reported by Author	this study	this study
1638	PEMA_1149	lib_b_356	Liberia	Snail shell	unspecified	8.31285	-9.97032	0.7324	1.3e-05	TIMS	Reported by Author	this study	this study
1639	PEMA_1150	lib_g_113	Liberia	Snail shell	unspecified	6.40901	-9.97049	0.71751	1.3e-05	TIMS	Reported by Author	this study	this study
1640	PEMA_1151	lib_g_121	Liberia	Snail shell	unspecified	6.67929	-8.67303	0.71319	1.4e-05	TIMS	Reported by Author	this study	this study
1641	PEMA_1152	lib_g_039	Liberia	Snail shell	unspecified	5.40298	-7.9707	0.72311	1.5e-05	TIMS	Reported by Author	this study	this study
1642	PEMA_1153	lib_b_274	Liberia	Snail shell	unspecified	5.74816	-8.32181	0.72533	1.4e-05	TIMS	Reported by Author	this study	this study
1643	PEMA_1154	lib_b_636	Liberia	Snail shell	unspecified	5.41842	-9.2679	0.71267	1.4e-05	TIMS	Reported by Author	this study	this study
1644	PEMA_1155	lib_b_370	Liberia	Snail shell	unspecified	8.35927	-9.59217	0.71704	1.3e-05	TIMS	Reported by Author	this study	this study
1645	PEMA_1156	lib_a_490	Liberia	Snail shell	unspecified	6.71155	-8.97045	0.72516	1.2e-05	TIMS	Reported by Author	this study	this study
1646	PEMA_1157	lib_a_370	Liberia	Snail shell	unspecified	6.67709	-10.9436	0.71939	1.2e-05	TIMS	Reported by Author	this study	this study
1647	PEMA_1158	gco_a_362	Guinea	Snail shell	unspecified	11.2484	-11.9593	0.71522	1.3e-05	TIMS	Reported by Author	this study	this study
1648	PEMA_1159	gco_b_446	Guinea	Snail shell	unspecified	11.7348	-12.4616	0.71774	1.3e-05	TIMS	Reported by Author	this study	this study
1649	PEMA_1160	gco_e_150	Guinea	Snail shell	unspecified	12.2399	-11.9734	0.73703	1.4e-05	TIMS	Reported by Author	this study	this study
1650	PEMA_1161	gco_e_042	Guinea	Snail shell	unspecified	10.0351	-12.007	0.70554	1.3e-05	TIMS	Reported by Author	this study	this study
1651	PEMA_1162	gco_a_071	Guinea	Snail shell	unspecified	11.0052	-12.9566	0.71395	1.2e-05	TIMS	Reported by Author	this study	this study
1652	PEMA_1163	lib_a_333	Liberia	Snail shell	unspecified	4.42063	-7.67324	0.71657	1.3e-05	TIMS	Reported by Author	this study	this study
1653	PEMA_1164	lib_b_318	Liberia	Snail shell	unspecified	7.00556	-10.2948	0.72317	1.3e-05	TIMS	Reported by Author	this study	this study
1654	PEMA_1165	lib_b_083	Liberia	Snail shell	unspecified	6.7222	-11.3622	0.71103	1.2e-05	TIMS	Reported by Author	this study	this study
1655	PEMA_1166	lib_a_425	Liberia	Snail shell	unspecified	5.09926	-7.67319	0.71934	1.1e-05	TIMS	Reported by Author	this study	this study
1656	PEMA_1167	gco_a_645	Guinea	Snail shell	unspecified	11.9504	-11.7025	0.71359	1.3e-05	TIMS	Reported by Author	this study	this study
1657	PEMA_1168	gco_b_230	Guinea	Snail shell	unspecified	10.7619	-11.7155	0.71786	1.5e-05	TIMS	Reported by Author	this study	this study
1658	PEMA_1169	gco_a_478	Guinea	Snail shell	unspecified	11.7336	-11.7336	0.71434	1.2e-05	TIMS	Reported by Author	this study	this study
1659	PEMA_1170	gco_a_1026	Guinea	Snail shell	unspecified	11.4646	-12.4616	0.71363	1.3e-05	TIMS	Reported by Author	this study	this study
1660	PEMA_1171	gco_a_299	Guinea	Snail shell	unspecified	10.0323	-11.4727	0.71161	1.3e-05	TIMS	Reported by Author	this study	this study
1661	PEMA_1172	gco_e_106	Guinea	Snail shell	unspecified	10.0321	-12.2212	0.71442	1.8e-05	TIMS	Reported by Author	this study	this study
1662	PEMA_1173	gco_b_758	Guinea	Snail shell	unspecified	12.4645	-13.4187	0.71379	1.2e-05	TIMS	Reported by Author	this study	this study
1663	PEMA_1174	gco_a_710	Guinea	Snail shell	unspecified	11.4916	-12.7109	0.715103	1.2e-05	TIMS	Reported by Author	this study	this study
1664	PEMA_1175	gco_a_120	Guinea	Snail shell	unspecified	10.7623	-12.6946	0.71741	1.4e-05	TIMS	Reported by Author	this study	this study
1665	PEMA_1176	gbo_451	Liberia	Snail shell	unspecified	5.51333	-7.57538	0.71859	1.2e-05	TIMS	Reported by Author	this study	this study
1666	PEMA_1177	gbo_387	Liberia	Snail shell	unspecified	5.4722	-7.55101	0.72076	1.3e-05	TIMS	Reported by Author	this study	this study
1667	PEMA_1178	gbo_559	Liberia	Snail shell	unspecified	5.46896	-7.5701	0.71417	1.3e-05	TIMS	Reported by Author	this study	this study
1668	PEMA_1179	gbo_395	Liberia	Snail shell	unspecified	5.47702	-7.57447	0.71556	1.2e-05	TIMS	Reported by Author	this study	this study
1669	PEMA_1180	gbo_468	Liberia	Snail shell	unspecified	5.49578	-7.57338	0.70923	1.4e-05	TIMS	Reported by Author	this study	this study
1670	PEMA_1181	lop_005	Gabon	Snail shell	unspecified	-0.20085	11.6013	0.71456	1.7e-05	TIMS	Reported by Author	this study	this study
1671	PEMA_1182	lop_510	Gabon	Snail shell	unspecified	-0.228169	11.6157	0.72764	1.3e-05	TIMS	Reported by Author	this study	this study
1672	PEMA_1183	lib_c_159	Liberia	Snail shell	unspecified	5.33641	-8.76871	0.71587	1.2e-05	TIMS	Reported by Author	this study	this study
1673	PEMA_1184	lib_c_091	Liberia	Snail shell	unspecified	5.28153	-8.79048	0.71577	1.2e-05	TIMS	Reported by Author	this study	this study
1674	PEMA_1185	lib_c_012	Liberia	Snail shell	unspecified	5.30737	-8.78737	0.71431	1.4e-05	TIMS	Reported by Author	this study	this study
1675	PEMA_1186	lib_c_041	Liberia	Snail shell	unspecified	5.32883	-8.75599	0.71516	1.3e-05	TIMS	Reported by Author	this study	this study
1676	PEMA_1187	lib_x_001	Liberia	Snail shell	unspecified	5.33787	-8.78362	0.71495	1.3e-05	TIMS	Reported by Author	this study	this study
1677	PEMA_1188	sob_351	Guinea	Snail shell	unspecified	11.8209	-11.2244	0.71677	1.3e-05	TIMS	Reported by Author	this study	this study
1678	PEMA_1189	sob_164	Guinea	Snail shell	unspecified	11.7918	-11.2106	0.7125	1.3e-05	TIMS	Reported by Author	this study	this study
1679	PEMA_1190	sob_444	Guinea	Snail shell	unspecified	11.8352	-11.2192	0.71807	1.4e-05	TIMS	Reported by Author	this study	this study
1680	PEMA_1191	sob_133	Guinea	Snail shell	unspecified	11.7914	-11.1783	0.71793	1.2e-05	TIMS	Reported by Author	this study	this study
1681	PEMA_1192	sob_193	Guinea	Snail shell	unspecified	11.8133	-11.252	0.72441	1.2e-05	TIMS	Reported by Author	this study	this study
1682	PEMA_1193	sob_047	Guinea	Snail shell	unspecified	11.8418	-11.2061	0.71921	1.3e-05	TIMS	Reported by Author	this study	this study
1683	PEMA_1194	sob_101	Guinea	Snail shell	unspecified	11.8232	-11.1866	0.7162	1.3e-05	TIMS	Reported by Author	this study	this study
1684	PEMA_1195	sob_123	Guinea	Snail shell	unspecified	11.8348	-11.1599	0.71509	1.2e-05	TIMS	Reported by Author	this study	this study
1685	PEMA_1196	oknp_039	Sierra Leone	Snail shell	unspecified	9.70283	-12.1798	0.71714	1.2e-05	TIMS	Reported by Author	this study	this study
1686	PEMA_1197	oknp_040	Sierra Leone	Snail shell	unspecified	9.7109	-12.1445	0.71966	1.2e-05	TIMS	Reported by Author	this study	this study
1687	PEMA_1198	oknp_033	Sierra Leone	Snail shell	unspecified	9.66933	-12.1735	0.71973	1.4e-05	TIMS	Reported by Author	this study	this study
1688	PEMA_1199	oknp_097	Sierra Leone	Snail shell	unspecified	9.707	-12.1788	0.7167	1.2e-05	TIMS	Reported by Author	this study	this study
1689	PEMA_1200	oknp_331	Sierra Leone	Snail shell	unspecified	9.6979	-12.1439	0.71852	1.3e-05	TIMS	Reported by Author	this study	this study
1690	PEMA_1201	oknp_332	Sierra Leone	Snail shell	unspecified	9.68269	-12.1679	0.72498	1.3e-05	TIMS	Reported by Author	this study	this study
1691	PEMA_1202	dja_583	Cameroon	Snail shell	unspecified	3.39431	13.127	0.72557	1.2e-05	TIMS	Reported by Author	this study	this study
1692	PEMA_1203	dja-446	Cameroon	Snail shell	unspecified	3.3845	13.1394	0.71563	1.3e-05	TIMS	Reported by Author	this study	this study
1693	PEMA_1204	dja_719	Cameroon	Snail shell	unspecified	3.36103	13.1155	0.71574	1.1e-05	TIMS	Reported by Author	this study	this study
1694	PEMA_1205	dja_575	Cameroon	Snail shell	unspecified	3.39437	13.1269	0.71211	1.4e-05	TIMS	Reported by Author	this study	this study
1695	PEMA_1206	dja_587	Cameroon	Snail shell	unspecified	3.39432	13.127	0.71444	1.2e-05	TIMS	Reported by Author	this study	this study
1696	PEMA_1207	dja_1059	Cameroon	Snail shell	unspecified	3.369	13.1241	0.71834	1.3e-05	TIMS	Reported by Author	this study	this study
1697	PEMA_1208	mts_001	Côte d'ivoire	Snail shell	unspecified	8.02881	-7.32613	0.74442	1.3e-05	TIMS	Reported by Author	this study	this study
1698	PEMA_1209	san_083	Côte d'ivoire	Snail shell	unspecified	8.02217	-7.31241	0.73429	1.3e-05	TIMS	Reported by Author	this study	this study
1699	PEMA_1210	san_216	Côte d'ivoire	Snail shell	unspecified	7.98306	-7.32141	0.71706	1.5e-05	TIMS	Reported by Author	this study	this study
1700	PEMA_1211	san_348	Côte d'ivoire	Snail shell	unspecified	7.97754	-7.31287	0.73143	1.3e-05	TIMS	Reported by Author	this study	this study
1701	PEMA_1212	san_530	Côte d'ivoire	Snail shell	unspecified	8.00725	-7.29432	0.72118	1.3e-05	TIMS	Reported by Author	this study	this study
1702	PEMA_1213	san_295	Côte d'ivoire	Snail shell	unspecified	8.00281	-7.33043	0.7343	1.4e-05	TIMS	Reported by Author	this study	this study
1703	PEMA_1214	san_228	Côte d'ivoire	Snail shell	unspecified	7.98494	-7.29428	0.7126	1.2e-05	TIMS	Reported by Author	this study	this study
1704	PEMA_1215	san_270	Côte d'ivoire	Snail shell	unspecified	7.99718	-7.30571	0.72905	1.2e-05	TIMS	Reported by Author	this study	this study
1705	PEMA_1216	mtc_036	Gabon	Snail shell	unspecified	0.309569	10.2614	0.72824	1.3e-05	TIMS	Reported by Author	this study	this study
1706	PEMA_1217	mtc_424	Gabon	Snail shell	unspecified	0.32891	10.3123	0.70899	1.2e-05	TIMS	Reported by Author	this study	this study
1707	PEMA_1218	mtc_390	Gabon	Snail shell	unspecified	0.340555	10.3462	0.72147	1.3e-05	TIMS	Reported by Author	this study	this study
1708	PEMA_1219	mtc_377	Gabon	Snail shell	unspecified	0.327173	10.3103	0.70891	1.4e-05	TIMS	Reported by Author	this study	this study
1709	PEMA_1220	mtc_019	Gabon	Snail shell	unspecified	0.307125	10.2759	0.72359	1.4e-05	TIMS	Reported by Author	this study	this study
1710	PEMA_1221	mtc_457	Gabon	Snail shell	unspecified	0.325107	10.2748	0.72373	1.4e-05	TIMS	Reported by Author	this study	this study
1711	PEMA_1222	mtc_468	Gabon	Snail shell	unspecified	0.321547	10.3115	0.7203	1.3e-05	TIMS	Reported by Author	this study	this study
1712	PEMA_1223	mtc_312	Gabon	Snail shell	unspecified	0.314124	10.291	0.72188	1.3e-05	TIMS	Reported by Author	this study	this study
1713	PEMA_1224	nnp-geol-043	Rwanda	Snail shell	unspecified	-2.44919	29.2397	0.72197	1.3e-05	TIMS	Reported by Author	this study	this study
1714	PEMA_1225	nnp-geol-046	Rwanda	Snail shell	unspecified	-2.45855	29.2226	0.71921	1.2e-05	TIMS	Reported by Author	this study	this study
1715	PEMA_1226	bili_077	Democratic Republic of the Congo	Snail shell	unspecified	4.34069	24.691	0.718033	1.3e-05	TIMS	Reported by Author	this study	this study
1716	PEMA_1227	bili_078	Democratic Republic of the Congo	Snail shell	unspecified	4.33323	24.7197	0.718788	1.2e-05	TIMS	Reported by Author	this study	this study
1717	PEMA_1228	bili_081	Democratic Republic of the Congo	Snail shell	unspecified	4.31835	24.6823	0.720112	1.3e-05	TIMS	Reported by Author	this study	this study
1718	PEMA_1229	bili_082	Democratic Republic of the Congo	Snail shell	unspecified	4.33827	24.7006	0.718711	1.3e-05	TIMS	Reported by Author	this study	this study
1719	PEMA_1230	bili_083	Democratic Republic of the Congo	Snail shell	unspecified	4.31948	24.6903	0.726476	1.4e-05	TIMS	Reported by Author	this study	this study
1720	PEMA_1231	bili_084	Democratic Republic of the Congo	Snail shell	unspecified	4.32802	24.69	0.718118	1.9e-05	TIMS	Reported by Author	this study	this study
1721	PEMA_1232	bili_087	Democratic Republic of the Congo	Snail shell	unspecified	4.32267	24.6974	0.718895	1.1e-05	TIMS	Reported by Author	this study	this study
1722	PEMA_1233	bili_086	Democratic Republic of the Congo	Snail shell	unspecified	4.32416	24.6971	0.719634	1.3e-05	TIMS	Reported by Author	this study	this study
1723	PEMA_1234	ngo_002	Uganda	Snail shell	unspecified	0.488502	30.4498	0.72874	1.2e-05	TIMS	Reported by Author	this study	this study
1724	PEMA_1235	ngo_108	Uganda	Snail shell	unspecified	0.477609	30.4458	0.72205	1.4e-05	TIMS	Reported by Author	this study	this study
1725	PEMA_1236	ngo_115	Uganda	Snail shell	unspecified	0.465197	30.4637	0.71876	1.4e-05	TIMS	Reported by Author	this study	this study
1726	PEMA_1237	gbo_347	Liberia	Snail shell	unspecified	5.4863	-7.56312	0.71648	1.2e-05	TIMS	Reported by Author	this study	this study
1727	PEMA_1238	lom_022	Sierra Leone	Snail shell	unspecified	9.15492	-11.0984	0.73236	1.3e-05	TIMS	Reported by Author	this study	this study
1728	PEMA_1239	lom_024	Sierra Leone	Snail shell	unspecified	9.15445	-11.1097	0.73066	1.6e-05	TIMS	Reported by Author	this study	this study
1729	PEMA_1240	lom_012	Sierra Leone	Snail shell	unspecified	9.17485	-11.091	0.73733	1.2e-05	TIMS	Reported by Author	this study	this study
1730	PEMA_1241	lom_017	Sierra Leone	Snail shell	unspecified	9.1779	-11.1149	0.72476	1.3e-05	TIMS	Reported by Author	this study	this study
1731	PEMA_1242	cam_a_017	Cameroon	Snail shell	unspecified	4.38198	9.16044	0.70381	1.3e-05	TIMS	Reported by Author	this study	this study
1732	PEMA_1243	cam_a_003	Cameroon	Snail shell	unspecified	4.38523	9.17427	0.704012	1.3e-05	TIMS	Reported by Author	this study	this study
1733	PEMA_1244	cam_a_282	Cameroon	Snail shell	unspecified	4.34676	9.17348	0.704024	1.6e-05	TIMS	Reported by Author	this study	this study
1734	PEMA_1245	cam_a_289	Cameroon	Snail shell	unspecified	4.37515	9.14798	0.704035	1.4e-05	TIMS	Reported by Author	this study	this study
1735	PEMA_1246	cam_a_288	Cameroon	Snail shell	unspecified	4.35065	9.16218	0.70407	1.2e-05	TIMS	Reported by Author	this study	this study
1736	PEMA_1247	cam_a_287	Cameroon	Snail shell	unspecified	4.36515	9.15916	0.705978	1.4e-05	TIMS	Reported by Author	this study	this study
1737	PEMA_1248	cam_a_275	Cameroon	Snail shell	unspecified	4.38167	9.17376	0.704936	1.5e-05	TIMS	Reported by Author	this study	this study
1738	PEMA_1249	fjn_126	Guinea	Snail shell	unspecified	11.0603	-11.4537	0.74733	1.3e-05	TIMS	Reported by Author	this study	this study
1739	PEMA_1250	fjn_333	Guinea	Snail shell	unspecified	11.0491	-11.4751	0.73163	1.4e-05	TIMS	Reported by Author	this study	this study
1740	PEMA_1251	fjn_727	Guinea	Snail shell	unspecified	11.0907	-11.4537	0.71623	1.3e-05	TIMS	Reported by Author	this study	this study
1741	PEMA_1252	fjn_416	Guinea	Snail shell	unspecified	11.0923	-11.3956	0.71671	1.3e-05	TIMS	Reported by Author	this study	this study
1742	PEMA_1253	fjn_934	Guinea	Snail shell	unspecified	11.0352	-11.4762	0.7189	1.4e-05	TIMS	Reported by Author	this study	this study
1743	PEMA_1254	fjn_093	Guinea	Snail shell	unspecified	11.0277	-11.4338	0.73707	1.4e-05	TIMS	Reported by Author	this study	this study
1744	PEMA_1255	fjn_421	Guinea	Snail shell	unspecified	11.0634	-11.4098	0.71891	1.4e-05	TIMS	Reported by Author	this study	this study
1745	PEMA_1256	fjn_734	Guinea	Snail shell	unspecified	11.0936	-11.4294	0.71674	1.3e-05	TIMS	Reported by Author	this study	this study
1746	PEMA_1273	fjn_439	Guinea	Snail shell	unspecified	11.0381	-11.4288	0.71805	1.3e-05	TIMS	Reported by Author	this study	this study
1747	PEMA_1274	fjn_737	Guinea	Snail shell	unspecified	11.0294	-11.4756	0.71641	1.2e-05	TIMS	Reported by Author	this study	this study
1748	PEMA_1275	nnp-geol-032	Rwanda	Snail shell	unspecified	-2.45752	29.2288	0.72079	1.9e-05	TIMS	Reported by Author	this study	this study
1749	PEMA_1276	cnpw_338	Côte d'ivoire	Snail shell	unspecified	8.73271	-3.9889	0.71421	1.2e-05	TIMS	Reported by Author	this study	this study
1750	PEMA_1277	cnpw_334	Côte d'ivoire	Snail shell	unspecified	8.73727	-3.88557	0.71328	1.4e-05	TIMS	Reported by Author	this study	this study
1751	PEMA_1278	nnp-geol-045	Rwanda	Snail shell	unspecified	-2.45231	29.2206	0.72174	1.4e-05	TIMS	Reported by Author	this study	this study
1752	PEMA_1279	sob_514	Guinea	Snail shell	unspecified	11.797	-11.2043	0.73373	1.3e-05	TIMS	Reported by Author	this study	this study
1753	PEMA_1280	lib_c_140	Liberia	Snail shell	unspecified	5.32305	-8.80099	0.71645	1.2e-05	TIMS	Reported by Author	this study	this study
1754	PEMA_1281	oknp_023	Sierra Leone	Snail shell	unspecified	9.68075	-12.1731	0.72406	1.4e-05	TIMS	Reported by Author	this study	this study
1755	PEMA_1282	nnp-geol-036	Rwanda	Snail shell	unspecified	-2.47812	29.2157	0.71865	1.3e-05	TIMS	Reported by Author	this study	this study
1756	PEMA_1284	cmnp_121	Cameroon	Snail shell	unspecified	2.21586	9.9686	0.70953	1.2e-05	TIMS	Reported by Author	this study	this study
1757	PEMA_1285	cmnp_152	Cameroon	Snail shell	unspecified	2.26879	9.9516	0.71355	1.3e-05	TIMS	Reported by Author	this study	this study
1758	PEMA_1287	nim_143	Liberia	Snail shell	unspecified	7.42122	-8.59384	0.71835	1.3e-05	TIMS	Reported by Author	this study	this study
1759	PEMA_1288	mtc_226	Gabon	Snail shell	unspecified	0.347194	10.3419	0.72319	1.4e-05	TIMS	Reported by Author	this study	this study
1760	PEMA_1289	tai-e_040	Côte d'ivoire	Snail shell	unspecified	5.93092	-7.36401	0.72166	1.2e-05	TIMS	Reported by Author	this study	this study
1761	PEMA_1290	cnpw_332	Côte d'ivoire	Snail shell	unspecified	8.78443	-3.87391	0.71284	1.2e-05	TIMS	Reported by Author	this study	this study
1762	PEMA_1291	kay_660	Senegal	Snail shell	unspecified	13.2501	-12.2931	0.71198	1.4e-05	TIMS	Reported by Author	this study	this study
1763	PEMA_1292	sob_522	Guinea	Snail shell	unspecified	11.8269	-11.1744	0.73209	1.3e-05	TIMS	Reported by Author	this study	this study
1764	PEMA_1293	gas_126_b	Nigeria	Snail shell	unspecified	7.32963	11.582	0.712	1.4e-05	TIMS	Reported by Author	this study	this study
1765	PEMA_1294	gas_777_a	Nigeria	Snail shell	unspecified	7.31553	11.5925	0.71564	1.2e-05	TIMS	Reported by Author	this study	this study
1766	PEMA_1295	kor_192	Cameroon	Snail shell	unspecified	5.14901	8.88645	0.71197	1.3e-05	TIMS	Reported by Author	this study	this study
1767	PEMA_1296	dja-450	Cameroon	Snail shell	unspecified	3.38912	13.1303	0.71438	1.2e-05	TIMS	Reported by Author	this study	this study
1768	PEMA_1297	lop_605_b	Gabon	Snail shell	unspecified	-0.224089	11.6353	0.72781	1.3e-05	TIMS	Reported by Author	this study	this study
1769	PEMA_1298	cam_a_260	Cameroon	Snail shell	unspecified	4.377	9.16505	0.704101	1.4e-05	TIMS	Reported by Author	this study	this study
1770	PEMA_1299	san_146	Côte d'ivoire	Snail shell	unspecified	8.00812	-7.32135	0.73499	1.2e-05	TIMS	Reported by Author	this study	this study
1771	PEMA_1300	san_517	Côte d'ivoire	Snail shell	unspecified	8.01835	-7.33056	0.73296	1.4e-05	TIMS	Reported by Author	this study	this study
1772	PEMA_1301	gco_d_020	Guinea	Snail shell	unspecified	11.1636	-13.9912	0.71558	1.3e-05	TIMS	Reported by Author	this study	this study
1773	PEMA_1302	cam_a_273a	Cameroon	Snail shell	unspecified	4.35824	9.14881	0.705184	1.2e-05	TIMS	Reported by Author	this study	this study
1774	PEMA_1303	cam_a_274	Cameroon	Snail shell	unspecified	4.34792	9.14889	0.704886	1.2e-05	TIMS	Reported by Author	this study	this study
1775	PEMA_1304	con_566_b	Republic of the Congo	Snail shell	unspecified	-3.92908	11.2124	0.71474	1.4e-05	TIMS	Reported by Author	this study	this study
1776	PEMA_1306	tai-e_133c	Côte d'ivoire	Snail shell	unspecified	5.9312	-7.34655	0.72986	1.3e-05	TIMS	Reported by Author	this study	this study
1777	PEMA_1307	nim_114	Liberia	Snail shell	unspecified	7.39881	-8.60548	0.71623	1.2e-05	TIMS	Reported by Author	this study	this study
1778	PEMA_1308	nim_139	Liberia	Snail shell	unspecified	7.43491	-8.57685	0.72617	1.3e-05	TIMS	Reported by Author	this study	this study
1779	PEMA_1309	nim_163	Liberia	Snail shell	unspecified	7.44488	-8.55706	0.71532	1.2e-05	TIMS	Reported by Author	this study	this study
1780	PEMA_1310	gis:411	Rwanda	Snail shell	unspecified	-1.82821	29.3688	0.71091	1.2e-05	TIMS	Reported by Author	this study	this study
1781	PEMA_1311	gbo_739	Liberia	Snail shell	unspecified	5.49515	-7.58539	0.71657	1.4e-05	TIMS	Reported by Author	this study	this study
1782	PEMA_1312	gbo_799	Liberia	Snail shell	unspecified	5.45927	-7.5371	0.71432	1.2e-05	TIMS	Reported by Author	this study	this study
1783	PEMA_1313	gbo_810	Liberia	Snail shell	unspecified	5.50472	-7.56571	0.70919	1.5e-05	TIMS	Reported by Author	this study	this study
1784	PEMA_1314	lop_568_b	Gabon	Snail shell	unspecified	-0.212735	11.5979	0.73726	1.3e-05	TIMS	Reported by Author	this study	this study
1785	PEMA_1315	lop_588	Gabon	Snail shell	unspecified	-0.168651	11.5748	0.72501	1.4e-05	TIMS	Reported by Author	this study	this study
1786	PEMA_1316	nnp-geol-021	Rwanda	Snail shell	unspecified	-2.46737	29.2209	0.72188	1.1e-05	TIMS	Reported by Author	this study	this study
1787	PEMA_1317	nnp-geol-031	Rwanda	Snail shell	unspecified	-2.45983	29.2309	0.72002	1.2e-05	TIMS	Reported by Author	this study	this study
1788	PEMA_1318	nnp-geol-047	Rwanda	Snail shell	unspecified	-2.46311	29.2301	0.71678	1.8e-05	TIMS	Reported by Author	this study	this study
1789	PEMA_1319	gco_d_434b	Guinea	Snail shell	unspecified	11.1118	-14.0741	0.71404	1.3e-05	TIMS	Reported by Author	this study	this study
1790	PEMA_1320	lib_c_545	Liberia	Snail shell	unspecified	5.33565	-8.78775	0.71573	1.3e-05	TIMS	Reported by Author	this study	this study
1791	PEMA_1321	gas_757_a	Nigeria	Snail shell	unspecified	7.3427	11.5974	0.71975	1.7e-05	TIMS	Reported by Author	this study	this study
1792	PEMA_1929	fouta_105	Guinea	Soil leachates		11.6874	-11.1873	0.71488	3.1e-05	TIMS	Reported by Author	this study	this study
1793	PEMA_1930	bat_358	Gabon	Soil leachates		-2.0421	13.9898	0.71744	1.6e-05	TIMS	Reported by Author	this study	this study
1794	PEMA_1931	bud_c_032	Uganda	Soil leachates		1.74419	31.5389	0.72001	2.1e-05	TIMS	Reported by Author	this study	this study
1795	PEMA_1932	bud_c_116_b	Uganda	Soil leachates		1.73577	31.5227	0.71997	2e-05	TIMS	Reported by Author	this study	this study
1796	PEMA_1933	bud_c_128_b	Uganda	Soil leachates		1.74024	31.523	0.72454	2.4e-05	TIMS	Reported by Author	this study	this study
1797	PEMA_1934	cmnp_015	Cameroon	Soil leachates		2.24516	9.94931	0.71429	2.4e-05	TIMS	Reported by Author	this study	this study
1798	PEMA_1935	cmnp_051_b	Cameroon	Soil leachates		2.24427	9.96713	0.70825	2.1e-05	TIMS	Reported by Author	this study	this study
1799	PEMA_1936	cnpe_144	Côte d'ivoire	Soil leachates		8.75377	-3.77435	0.7095	1.3e-05	TIMS	Reported by Author	this study	this study
1800	PEMA_1937	cnpe_148	Côte d'ivoire	Soil leachates		8.74363	-3.76331	0.71174	2.4e-05	TIMS	Reported by Author	this study	this study
1801	PEMA_1938	cnpe_182	Côte d'ivoire	Soil leachates		8.73665	-3.79408	0.70646	1.2e-05	TIMS	Reported by Author	this study	this study
1802	PEMA_1939	cnpw_267	Côte d'ivoire	Soil leachates		8.77441	-3.86973	0.71419	1.5e-05	TIMS	Reported by Author	this study	this study
1803	PEMA_1940	cnpw_272	Côte d'ivoire	Soil leachates		8.77292	-3.88333	0.71156	1.3e-05	TIMS	Reported by Author	this study	this study
1804	PEMA_1941	cnpw_408	Côte d'ivoire	Soil leachates		8.73504	-3.8643	0.71223	1.4e-05	TIMS	Reported by Author	this study	this study
1805	PEMA_1942	djo_112	Côte d'ivoire	Soil leachates		5.40367	-7.17823	0.7223	1.7e-05	TIMS	Reported by Author	this study	this study
1806	PEMA_1943	djo_114	Côte d'ivoire	Soil leachates		5.39015	-7.17961	0.72586	1.3e-05	TIMS	Reported by Author	this study	this study
1807	PEMA_1944	gas_248_b	Nigeria	Soil leachates		7.33062	11.5602	0.7108	1.3e-05	TIMS	Reported by Author	this study	this study
1808	PEMA_1945	gas_637_a	Nigeria	Soil leachates		7.33282	11.5829	0.71234	2.5e-05	TIMS	Reported by Author	this study	this study
1809	PEMA_1946	gep_482	Côte d'ivoire	Soil leachates		8.66954	-4.12375	0.71344	3.2e-05	TIMS	Reported by Author	this study	this study
1810	PEMA_1947	gep_518	Côte d'ivoire	Soil leachates		8.71029	-4.12184	0.70949	1.3e-05	TIMS	Reported by Author	this study	this study
1811	PEMA_1948	gbo_067_c	Liberia	Soil leachates		5.48255	-7.47169	0.71927	2.1e-05	TIMS	Reported by Author	this study	this study
1812	PEMA_1949	gbo_076_c	Liberia	Soil leachates		5.49526	-7.42618	0.719	1.5e-05	TIMS	Reported by Author	this study	this study
1813	PEMA_1950	gbo_081_c	Liberia	Soil leachates		5.45395	-7.44439	0.72404	1.2e-05	TIMS	Reported by Author	this study	this study
1814	PEMA_1951	gbo_083_c	Liberia	Soil leachates		5.48589	-7.44507	0.7161	1.3e-05	TIMS	Reported by Author	this study	this study
1815	PEMA_1952	gbo_086	Liberia	Soil leachates		5.46891	-7.45353	0.72221	1.2e-05	TIMS	Reported by Author	this study	this study
1816	PEMA_1953	gbo_782_c	Liberia	Soil leachates		5.49534	-7.58039	0.71406	1.3e-05	TIMS	Reported by Author	this study	this study
1817	PEMA_1954	kay_291	Senegal	Soil leachates		13.1614	-12.2389	0.71402	2.3e-05	TIMS	Reported by Author	this study	this study
1818	PEMA_1955	kay_293	Senegal	Soil leachates		13.1627	-12.2388	0.71415	1.4e-05	TIMS	Reported by Author	this study	this study
1819	PEMA_1956	kay_305	Senegal	Soil leachates		13.2216	-12.2935	0.71476	1.5e-05	TIMS	Reported by Author	this study	this study
1820	PEMA_1957	kay_421_b	Senegal	Soil leachates		13.1743	-12.2387	0.71789	1.4e-05	TIMS	Reported by Author	this study	this study
1821	PEMA_1958	kay_441_b	Senegal	Soil leachates		13.2231	-12.2935	0.71498	1.3e-05	TIMS	Reported by Author	this study	this study
1822	PEMA_1959	kay_442_b	Senegal	Soil leachates		13.2264	-12.2935	0.71389	1.4e-05	TIMS	Reported by Author	this study	this study
1823	PEMA_1960	mtc_174	Gabon	Soil leachates		0.339682	10.3103	0.72888	2.1e-05	TIMS	Reported by Author	this study	this study
1824	PEMA_1961	ngo_135	Uganda	Soil leachates		0.502388	30.4367	0.72708	2.3e-05	TIMS	Reported by Author	this study	this study
1825	PEMA_1962	ngo_143	Uganda	Soil leachates		0.493185	30.4548	0.7179	1.6e-05	TIMS	Reported by Author	this study	this study
1826	PEMA_1963	ngo_152_c	Uganda	Soil leachates		0.483418	30.4641	0.71442	1.6e-05	TIMS	Reported by Author	this study	this study
1827	PEMA_1964	ngo_439	Uganda	Soil leachates		0.465981	30.4323	0.71574	1.2e-05	TIMS	Reported by Author	this study	this study
1828	PEMA_1965	oknp_108_a	Sierra Leone	Soil leachates		9.66696	-12.1621	0.71939	1.5e-05	TIMS	Reported by Author	this study	this study
1829	PEMA_1966	oknp_172_a	Sierra Leone	Soil leachates		9.71659	-12.1792	0.72304	1.3e-05	TIMS	Reported by Author	this study	this study
1830	PEMA_1967	oknp_303_a	Sierra Leone	Soil leachates		9.65324	-12.1451	0.72708	2.3e-05	TIMS	Reported by Author	this study	this study
1831	PEMA_1968	gco_d_291	Guinea	Soil leachates		11.1226	-14.063	0.71452	1.5e-05	TIMS	Reported by Author	this study	this study
1832	PEMA_1969	gco_d_298	Guinea	Soil leachates		11.154	-14.0798	0.71372	1.8e-05	TIMS	Reported by Author	this study	this study
1833	PEMA_1970	lib_c_050	Liberia	Soil leachates		5.29758	-8.79964	0.71746	2.2e-05	TIMS	Reported by Author	this study	this study
1834	PEMA_1971	lib_c_358	Liberia	Soil leachates		5.30689	-8.79702	0.71391	1.3e-05	TIMS	Reported by Author	this study	this study
1835	PEMA_1972	lib_c_371a	Liberia	Soil leachates		5.32299	-8.78776	0.71545	1.5e-05	TIMS	Reported by Author	this study	this study
1836	PEMA_1973	lib_c_398a	Liberia	Soil leachates		5.33453	-8.77875	0.716	1.2e-05	TIMS	Reported by Author	this study	this study
1837	PEMA_1974	tai-r_102	Côte d'ivoire	Soil leachates		5.87724	-7.31003	0.71516	1.3e-05	TIMS	Reported by Author	this study	this study
1838	PEMA_1975	tai-r_109	Côte d'ivoire	Soil leachates		5.86524	-7.30662	0.72243	1.3e-05	TIMS	Reported by Author	this study	this study
1839	PEMA_1976	tai-r_125	Côte d'ivoire	Soil leachates		5.87759	-7.3255	0.71434	1.4e-05	TIMS	Reported by Author	this study	this study
1840	PEMA_1977	tai-r_129	Côte d'ivoire	Soil leachates		5.87122	-7.31264	0.71434	1.3e-05	TIMS	Reported by Author	this study	this study
1841	PEMA_1978	bili_080	Democratic Republic of the Congo	Soil leachates		4.31376	24.6641	0.73058	1.3e-05	TIMS	Reported by Author	this study	this study
1842	PEMA_1979	bat_120	Gabon	Soil leachates	Termite mound soil	-2.08631	14.0335	0.71621	2.4e-05	TIMS	Reported by Author	this study	this study
1843	PEMA_1980	bat_219	Gabon	Soil leachates	Termite mound soil	-2.05138	14.0565	0.71673	2.1e-05	TIMS	Reported by Author	this study	this study
1844	PEMA_1981	bat_260a	Gabon	Soil leachates	Termite mound soil	-2.00585	14.0047	0.71799	1.6e-05	TIMS	Reported by Author	this study	this study
1845	PEMA_1982	bat_308	Gabon	Soil leachates	Termite mound soil	-2.06096	13.9632	0.71645	1.8e-05	TIMS	Reported by Author	this study	this study
1846	PEMA_1983	fouta_504_b	Guinea	Soil leachates	Termite soil	11.6661	-11.1422	0.71665	1.2e-05	TIMS	Reported by Author	this study	this study
1847	PEMA_1984	fouta_492_b	Guinea	Soil leachates	Termite soil	11.6666	-11.1691	0.71559	1.4e-05	TIMS	Reported by Author	this study	this study
1848	PEMA_1985	cnpw_276	Côte d'ivoire	Soil leachates	Termite soil	8.75035	-3.84958	0.70992	1.4e-05	TIMS	Reported by Author	this study	this study
1849	PEMA_1986	lop_385	Gabon	Soil leachates	Termite soil	-0.212388	11.6207	0.72416	1.2e-05	TIMS	Reported by Author	this study	this study
1850	PEMA_1987	lop_391	Gabon	Soil leachates	Termite soil	-0.238522	11.5879	0.73777	2.4e-05	TIMS	Reported by Author	this study	this study
1851	PEMA_1988	lop_400	Gabon	Soil leachates	Termite soil	-0.224387	11.589	0.72932	1.3e-05	TIMS	Reported by Author	this study	this study
1852	PEMA_1989	lop_433	Gabon	Soil leachates	Termite soil	-0.19804	11.5959	0.71844	1.3e-05	TIMS	Reported by Author	this study	this study
1853	PEMA_1990	lop_636	Gabon	Soil leachates	Termite soil	-0.236222	11.6146	0.7199	1.6e-05	TIMS	Reported by Author	this study	this study
1854	PEMA_1991	nnp-geol-027	Rwanda	Soil leachates	Termite soil	-2.44466	29.2149	0.72554	1.2e-05	TIMS	Reported by Author	this study	this study
1855	PEMA_1992	nnp-geol-029	Rwanda	Soil leachates	Termite soil	-2.44797	29.2189	0.72115	1.6e-05	TIMS	Reported by Author	this study	this study
1856	PEMA_1993	bili_079	Democratic Republic of the Congo	Soil leachates	Termite soil	4.3223	24.6594	0.71706	1.5e-05	TIMS	Reported by Author	this study	this study
1857	PEMA_1994	dja-449	Cameroon	Snail shell	unspecified	3.38337	13.126	0.72237	3.1e-05	TIMS	Reported by Author	this study	this study
1858	PEMA_1995	dja_556	Cameroon	Snail shell	unspecified	3.37821	13.1075	0.71788	1.4e-05	TIMS	Reported by Author	this study	this study
1859	PEMA_1996	dja_558	Cameroon	Snail shell	unspecified	3.37136	13.1114	0.71578	2.2e-05	TIMS	Reported by Author	this study	this study
1860	PEMA_934	cnpw_406	Côte d'ivoire	Snail shell	unspecified	8.73536	-3.89216	0.71883	1.3e-05	TIMS	Reported by Author	this study	this study
1861	PEMA_935	cnpw_407	Côte d'ivoire	Snail shell	unspecified	8.73522	-3.86759	0.71217	1.4e-05	TIMS	Reported by Author	this study	this study
1862	PEMA_936	cnpw_361	Côte d'ivoire	Snail shell	unspecified	8.70765	-3.86767	0.70874	1.3e-05	TIMS	Reported by Author	this study	this study
1863	PEMA_937	bat_003	Gabon	Snail shell	unspecified	-2.11648	14.0469	0.717247	1.3e-05	TIMS	Reported by Author	this study	this study
1864	PEMA_938	bat_165	Gabon	Snail shell	unspecified	-2.02434	13.9782	0.716866	1.5e-05	TIMS	Reported by Author	this study	this study
1865	PEMA_939	bat_207	Gabon	Snail shell	unspecified	-2.11491	14.0565	0.71681	1.1e-05	TIMS	Reported by Author	this study	this study
1866	PEMA_940	gis:054	Rwanda	Snail shell	unspecified	-1.8165	29.3567	0.70999	1.3e-05	TIMS	Reported by Author	this study	this study
1867	PEMA_941	gis:171	Rwanda	Snail shell	unspecified	-1.82514	29.3539	0.712	1.3e-05	TIMS	Reported by Author	this study	this study
1868	PEMA_942	gis:176	Rwanda	Snail shell	unspecified	-1.82225	29.3807	0.71024	1.2e-05	TIMS	Reported by Author	this study	this study
1869	PEMA_943	gis:185	Rwanda	Snail shell	unspecified	-1.82557	29.3715	0.71124	1.4e-05	TIMS	Reported by Author	this study	this study
1870	PEMA_944	gis:154	Rwanda	Snail shell	unspecified	-1.82198	29.3691	0.7109	1.3e-05	TIMS	Reported by Author	this study	this study
1871	PEMA_945	gis:170	Rwanda	Snail shell	unspecified	-1.81806	29.3734	0.7107	1.2e-05	TIMS	Reported by Author	this study	this study
1872	PEMA_946	gis:216	Rwanda	Snail shell	unspecified	-1.82039	29.3793	0.71076	1.2e-05	TIMS	Reported by Author	this study	this study
1873	PEMA_947	gis:248	Rwanda	Snail shell	unspecified	-1.8231	29.3645	0.71083	1.3e-05	TIMS	Reported by Author	this study	this study
1874	PEMA_948	gis:172	Rwanda	Snail shell	unspecified	-1.82051	29.3663	0.71166	1.4e-05	TIMS	Reported by Author	this study	this study
1875	PEMA_949	nim_062	Liberia	Snail shell	unspecified	7.42029	-8.58164	0.7166	1.2e-05	TIMS	Reported by Author	this study	this study
1876	PEMA_950	nim_525	Liberia	Snail shell	unspecified	7.44509	-8.57019	0.73242	1.2e-05	TIMS	Reported by Author	this study	this study
1877	PEMA_951	nim_105	Liberia	Snail shell	unspecified	7.41193	-8.58687	0.74015	1.3e-05	TIMS	Reported by Author	this study	this study
1878	PEMA_952	nim_066	Liberia	Snail shell	unspecified	7.42229	-8.60243	0.74088	1.2e-05	TIMS	Reported by Author	this study	this study
1879	PEMA_953	nim_165	Liberia	Snail shell	unspecified	7.43942	-8.55986	0.717	1.2e-05	TIMS	Reported by Author	this study	this study
1880	PEMA_954	nim_371	Liberia	Snail shell	unspecified	7.44438	-8.54971	0.72865	1.3e-05	TIMS	Reported by Author	this study	this study
1881	PEMA_955	fouta_425	Guinea	Snail shell	unspecified	11.648	-11.1521	0.7272	1.2e-05	TIMS	Reported by Author	this study	this study
1882	PEMA_956	fouta_118	Guinea	Snail shell	unspecified	11.6805	-11.1904	0.71433	1.2e-05	TIMS	Reported by Author	this study	this study
1883	PEMA_957	fouta_017	Guinea	Snail shell	unspecified	11.6612	-11.1599	0.7186	1.3e-05	TIMS	Reported by Author	this study	this study
1884	PEMA_958	fouta_126	Guinea	Snail shell	unspecified	11.6768	-11.1574	0.7134	1.9e-05	TIMS	Reported by Author	this study	this study
1885	PEMA_959	fouta_008	Guinea	Snail shell	unspecified	11.661	-11.1639	0.71309	1.2e-05	TIMS	Reported by Author	this study	this study
1886	PEMA_960	fouta_061	Guinea	Snail shell	unspecified	11.6739	-11.1462	0.71417	1.2e-05	TIMS	Reported by Author	this study	this study
1887	PEMA_961	fouta_146	Guinea	Snail shell	unspecified	11.6924	-11.1812	0.71653	1.3e-05	TIMS	Reported by Author	this study	this study
1888	PEMA_962	kay_265	Senegal	Snail shell	unspecified	13.1918	-12.2241	0.71484	1.3e-05	TIMS	Reported by Author	this study	this study
1889	PEMA_963	kay_304	Senegal	Snail shell	unspecified	13.22	-12.2936	0.70804	1.1e-05	TIMS	Reported by Author	this study	this study
1890	PEMA_964	kay_278	Senegal	Snail shell	unspecified	13.1755	-12.2423	0.71344	1.4e-05	TIMS	Reported by Author	this study	this study
1891	PEMA_965	gbo_048	Liberia	Snail shell	unspecified	5.4942	-7.453	0.71722	1.3e-05	TIMS	Reported by Author	this study	this study
1892	PEMA_966	gbo_109	Liberia	Snail shell	unspecified	5.47749	-7.46	0.722081	1.2e-05	TIMS	Reported by Author	this study	this study
1893	PEMA_967	gbo_099	Liberia	Snail shell	unspecified	5.46796	-7.42465	0.72182	1.3e-05	TIMS	Reported by Author	this study	this study
1894	PEMA_968	gbo_008	Liberia	Snail shell	unspecified	5.46497	-7.43529	0.72095	1.3e-05	TIMS	Reported by Author	this study	this study
1895	PEMA_969	gbo_004	Liberia	Snail shell	unspecified	5.45244	-7.47119	0.72057	1.4e-05	TIMS	Reported by Author	this study	this study
1896	PEMA_970	gep_521	Côte d'ivoire	Snail shell	unspecified	8.71831	-4.04382	0.70897	1.2e-05	TIMS	Reported by Author	this study	this study
1897	PEMA_971	gep_726	Côte d'ivoire	Snail shell	unspecified	8.72714	-4.05529	0.71067	1.3e-05	TIMS	Reported by Author	this study	this study
1898	PEMA_972	gep_322	Côte d'ivoire	Snail shell	unspecified	8.71798	-4.03033	0.71255	1.3e-05	TIMS	Reported by Author	this study	this study
1899	PEMA_973	gep_676	Côte d'ivoire	Snail shell	unspecified	8.71344	-4.04872	0.71037	1.3e-05	TIMS	Reported by Author	this study	this study
1900	PEMA_974	gep_066	Côte d'ivoire	Snail shell	unspecified	8.71158	-4.08098	0.70955	1.3e-05	TIMS	Reported by Author	this study	this study
1901	PEMA_975	gep_034	Côte d'ivoire	Snail shell	unspecified	8.6742	-4.0495	0.71035	1.5e-05	TIMS	Reported by Author	this study	this study
1902	PEMA_976	gas_368	Nigeria	Snail shell	unspecified	7.33949	11.591	0.71765	1.3e-05	TIMS	Reported by Author	this study	this study
1903	PEMA_977	mbe_282	Nigeria	Snail shell	unspecified	6.2265	9.08467	0.71734	1.3e-05	TIMS	Reported by Author	this study	this study
1904	PEMA_978	mbe_383	Nigeria	Snail shell	unspecified	6.24719	9.0832	0.71166	1.2e-05	TIMS	Reported by Author	this study	this study
1905	PEMA_979	mbe_360	Nigeria	Snail shell	unspecified	6.23041	9.09389	0.71165	1.4e-05	TIMS	Reported by Author	this study	this study
1906	PEMA_980	mbe_332	Nigeria	Snail shell	unspecified	6.23244	9.06813	0.71836	1.3e-05	TIMS	Reported by Author	this study	this study
1907	PEMA_981	mbe_303	Nigeria	Snail shell	unspecified	6.21623	9.07406	0.71767	1.3e-05	TIMS	Reported by Author	this study	this study
1908	PEMA_982	mbe_302	Nigeria	Snail shell	unspecified	6.23815	9.09327	0.71526	1.3e-05	TIMS	Reported by Author	this study	this study
1909	PEMA_983	mbe_005	Nigeria	Snail shell	unspecified	6.24694	9.07022	0.71203	1.3e-05	TIMS	Reported by Author	this study	this study
1910	PEMA_984	mbe_431	Nigeria	Snail shell	unspecified	6.26066	9.08583	0.71935	1.4e-05	TIMS	Reported by Author	this study	this study
1911	PEMA_985	mbe_428	Nigeria	Snail shell	unspecified	6.25552	9.10121	0.71056	1.4e-05	TIMS	Reported by Author	this study	this study
1912	PEMA_986	mbe_434	Nigeria	Snail shell	unspecified	6.25986	9.09064	0.71322	1.2e-05	TIMS	Reported by Author	this study	this study
1913	PEMA_987	rt_234	Democratic Republic of the Congo	Snail shell	unspecified	2.46568	25.132	0.72358	1.3e-05	TIMS	Reported by Author	this study	this study
1914	PEMA_988	rt_522	Democratic Republic of the Congo	Snail shell	unspecified	2.46432	25.1163	0.71944	1.2e-05	TIMS	Reported by Author	this study	this study
1915	PEMA_989	rt_425	Democratic Republic of the Congo	Snail shell	unspecified	2.47592	25.1131	0.71921	1.4e-05	TIMS	Reported by Author	this study	this study
1916	PEMA_990	rt_411	Democratic Republic of the Congo	Snail shell	unspecified	2.45669	25.0903	0.71688	1.5e-05	TIMS	Reported by Author	this study	this study
1917	PEMA_991	rt_451	Democratic Republic of the Congo	Snail shell	unspecified	2.45922	25.1271	0.72273	1.4e-05	TIMS	Reported by Author	this study	this study
1918	PEMA_992	rt_014	Democratic Republic of the Congo	Snail shell	unspecified	2.44657	25.0981	0.71792	1.3e-05	TIMS	Reported by Author	this study	this study
1919	PEMA_993	rt_382	Democratic Republic of the Congo	Snail shell	unspecified	2.45755	25.0827	0.71606	1.3e-05	TIMS	Reported by Author	this study	this study
1920	PEMA_994	rt_179	Democratic Republic of the Congo	Snail shell	unspecified	2.4768	25.1014	0.71713	1.3e-05	TIMS	Reported by Author	this study	this study
1921	PEMA_995	rt_171	Democratic Republic of the Congo	Snail shell	unspecified	2.47706	25.1013	0.71713	1.1e-05	TIMS	Reported by Author	this study	this study
1922	PEMA_996	rt_197	Democratic Republic of the Congo	Snail shell	unspecified	2.49485	25.1133	0.71786	1.5e-05	TIMS	Reported by Author	this study	this study
1923	PEMA_997	kor_021	Cameroon	Snail shell	unspecified	5.12649	8.86901	0.714558	1.2e-05	TIMS	Reported by Author	this study	this study
1924	PEMA_998	kor_016	Cameroon	Snail shell	unspecified	5.07665	8.8854	0.71315	1.3e-05	TIMS	Reported by Author	this study	this study
1925	PEMA_999	kor_017	Cameroon	Snail shell	unspecified	5.07332	8.8846	0.7089	1.2e-05	TIMS	Reported by Author	this study	this study
1926	PEMA_1997	285	Benin	Shell	Bivalve	11.9775	3.22131	0.71494	1.2e-05	TIMS	Reported by Author	this study	this study
1927	PEMA_1998	398	Benin	Snail shell	unspecified	11.9775	3.22131	0.71119	1.7e-05	TIMS	Reported by Author	this study	this study
1928	PEMA_1999	1586	Benin	Tooth enamel/Bone	Rodentia	11.9775	3.22131	0.71222	1.4e-05	TIMS	Reported by Author	this study	this study
1929	PEMA_2000	1679	Benin	Tooth enamel/Bone	Rodentia	11.9775	3.22131	0.71118	1.4e-05	TIMS	Reported by Author	this study	this study
1930	PEMA_2001	1904	Benin	Tooth enamel/Bone	Rodentia	11.9775	3.22131	0.71038	1.4e-05	TIMS	Reported by Author	this study	this study
1931	PEMA_2002	1919	Benin	Shell	Bivalve	11.9775	3.22131	0.71052	1.4e-05	TIMS	Reported by Author	this study	this study
1932	PEMA_2003	1946	Benin	Shell	Bivalve	11.9775	3.22131	0.71033	1.3e-05	TIMS	Reported by Author	this study	this study
1933	PEMA_2004	1947	Benin	Shell	Gastropoda	11.9775	3.22131	0.71073	1.2e-05	TIMS	Reported by Author	this study	this study
1934	PEMA_2005	2104	Benin	Tooth enamel/Bone	Bovidae (small antelope)	11.9775	3.22131	0.71378	1.3e-05	TIMS	Reported by Author	this study	this study
1935	PEMA_2006	434	Benin	Tooth enamel/Bone	Bovidae (small antelope)	11.7849	3.21469	0.72444	1.4e-05	TIMS	Reported by Author	this study	this study
1936	PEMA_2007	433	Benin	Tooth enamel/Bone	Bovidae (small antelope)	11.7849	3.21469	0.71208	1.2e-05	TIMS	Reported by Author	this study	this study
1937	PEMA_2008	547	Benin	Tooth enamel/Bone	Rodentia	11.7849	3.21469	0.71674	1.6e-05	TIMS	Reported by Author	this study	this study
1938	PEMA_2009	548	Benin	Tooth enamel/Bone	Canis familaris	11.7849	3.21469	0.71647	1.3e-05	TIMS	Reported by Author	this study	this study
1939	PEMA_2011	899	Benin	Tooth enamel/Bone	Bos	12.3485	2.85129	0.71447	1.3e-05	TIMS	Reported by Author	this study	this study
1940	PEMA_2012	?	Benin	Shell	Gastropoda	12.3485	2.85129	0.71435	1.7e-05	TIMS	Reported by Author	this study	this study
1941	PEMA_2013	86	Benin	Shell	Bivalve	12.1038	3.10547	0.71722	1.3e-05	TIMS	Reported by Author	this study	this study
1942	PEMA_2014	38	Benin	Teeth	Phacochoerus africanus	12.1038	3.10547	0.71209	1.4e-05	TIMS	Reported by Author	this study	this study
1943	PEMA_2015	49	Benin	Teeth	Rodentia	12.1038	3.10547	0.71142	1.3e-05	TIMS	Reported by Author	this study	this study
1944	PEMA_2016	108	Benin	Teeth	Rodentia	7.11303	2.09387	0.71344	1.2e-05	TIMS	Reported by Author	this study	this study
1945	PEMA_2018	124	Benin	Teeth	Rodentia	7.11303	2.09387	0.71336	1.3e-05	TIMS	Reported by Author	this study	this study
1946	PEMA_2019	1002568	Benin	Soil leachates	Modern soil	7.07829	1.96883	0.7059	1.1e-05	TIMS	Reported by Author	this study	this study
1947	PEMA_2020	1002569	Benin	Soil leachates	Modern soil	7.07829	1.96883	0.70721	1.3e-05	TIMS	Reported by Author	this study	this study
1948	PEMA_2021	Clay one	Benin	Soil leachates	Modern soil	7.07829	1.96883	0.71162	1.3e-05	TIMS	Reported by Author	this study	this study
1949	PEMA_2022	1000040	Benin	Soil leachates	Modern soil	7.09707	2.11606	0.71433	1.6e-05	TIMS	Reported by Author	this study	this study
1950	PEMA_2023	1002576	Benin	Soil leachates	Modern soil	7.18565	1.99797	0.71672	1.3e-05	TIMS	Reported by Author	this study	this study
1951	PEMA_2024	1002902	Benin	Soil leachates	Modern soil	7.11303	2.09387	0.71375	1.2e-05	TIMS	Reported by Author	this study	this study
1952	PEMA_2025	14010	The Gambia	Tooth enamel/Bone	Rodentia	13.4529	-16.5801	0.70948	1.2e-05	TIMS	Reported by Author	this study	this study
1953	PEMA_2026	006878a	The Gambia	Tooth enamel/Bone	Rodentia	13.3509	-16.364	0.71164	1.2e-05	TIMS	Reported by Author	this study	this study
1954	PEMA_2027	006878b	The Gambia	Bone	Testudines	13.3509	-16.364	0.71239	1.2e-05	TIMS	Reported by Author	this study	this study
1955	PEMA_2028	6588a	The Gambia	Tooth enamel/Bone	Rodentia	13.3509	-16.364	0.71182	1.2e-05	TIMS	Reported by Author	this study	this study
1956	PEMA_2330	5502	Senegal	Tooth enamel/Bone	Rodentia	13.859	-12.072	0.71406	2.4e-05	TIMS	Reported by Author	this study	this study
1957	PEMA_2331	5333	Senegal	Tooth enamel/Bone	Rodentia	13.91	-12.189	0.71582	1.4e-05	TIMS	Reported by Author	this study	this study
1958	PEMA_2332	Sr_Cacheu_01	Guinea-Bissau	Soil leachates	Modern soil	12.2777	-16.1658	0.70932	1.8e-05	TIMS	Reported by Author	this study	this study
1959	PEMA_2333	Sr_Cacheu_10	Guinea-Bissau	Soil leachates	Modern soil	12.2781	-16.1575	0.70936	2.2e-05	TIMS	Reported by Author	this study	this study
1960	PEMA_2334	1-2d	Benin	Plant	unspecified	7.3774	2.077	0.71108	2.1e-05	TIMS	Reported by Author	this study	this study
1961	PEMA_2335	2-8b	Benin	Plant	unspecified	7.556	2.1261	0.70985	1.4e-05	TIMS	Reported by Author	this study	this study
1962	PEMA_2336	3-1a	Benin	Plant	unspecified	7.671	2.2252	0.71225	1.1e-05	TIMS	Reported by Author	this study	this study
1963	PEMA_2337	4-5a	Benin	Plant	unspecified	7.8031	2.1618	0.71128	1.6e-05	TIMS	Reported by Author	this study	this study
1964	PEMA_2338	5-1d	Benin	Plant	unspecified	8.0999	1.9783	0.71046	1.3e-05	TIMS	Reported by Author	this study	this study
1965	PEMA_2339	6-6a	Benin	Plant	unspecified	8.4757	1.8092	0.73028	3.4e-05	TIMS	Reported by Author	this study	this study
1966	PEMA_2340	8-1f	Benin	Plant	unspecified	8.4197	2.6013	0.71984	1.2e-05	TIMS	Reported by Author	this study	this study
1967	PEMA_2341	4b	Benin	Plant	unspecified	6.831	2.215	0.71171	1.2e-05	TIMS	Reported by Author	this study	this study
1968	PEMA_2342	9-1a	Benin	Plant	unspecified	7.671	2.2252	0.71687	1.3e-05	TIMS	Reported by Author	this study	this study
1969	PEMA_2343	Congo_1	Democratic Republic of the Congo	Plant	unspecified	-2.7602	20.3787	0.71821	1.3e-05	TIMS	Reported by Author	this study	this study
1970	PEMA_2344	Congo_2	Democratic Republic of the Congo	Plant	unspecified	-2.7602	20.3787	0.72086	1.4e-05	TIMS	Reported by Author	this study	this study
1971	PEMA_2345	Congo_3	Democratic Republic of the Congo	Plant	unspecified	-2.7602	20.3787	0.7194	1.2e-05	TIMS	Reported by Author	this study	this study
1972	PEMA_2346	Congo_4	Democratic Republic of the Congo	Plant	unspecified	-2.7602	20.3787	0.71922	1.6e-05	TIMS	Reported by Author	this study	this study
1973	PEMA_2347	Congo_5	Democratic Republic of the Congo	Plant	unspecified	-2.7602	20.3787	0.72041	1.2e-05	TIMS	Reported by Author	this study	this study
1974	PEMA_778	A-1	South Africa	Plant	unspecified	-31.7536	18.6215	0.712738	1.22276e-05	TIMS	Reported by Author	this study	this study
1975	PEMA_779	A-1.B	South Africa	bone	Leporidae	-31.7536	18.6215	0.711637	1.21726e-05	TIMS	Reported by Author	this study	this study
1976	PEMA_780	A-2	South Africa	Plant	unspecified	-31.703	18.5574	0.71158	1.25412e-05	TIMS	Reported by Author	this study	this study
1977	PEMA_781	A-3.B	South Africa	bone	Testudines	-31.5768	18.525	0.711865	1.30059e-05	TIMS	Reported by Author	this study	this study
1978	PEMA_782	A-4	South Africa	Plant	unspecified	-31.5921	18.4362	0.711812	1.30338e-05	TIMS	Reported by Author	this study	this study
1979	PEMA_783	A-5	South Africa	Plant	unspecified	-31.5654	18.3277	0.716949	1.21576e-05	TIMS	Reported by Author	this study	this study
1980	PEMA_784	A-6	South Africa	Plant	unspecified	-31.7536	18.2325	0.710048	1.64873e-05	TIMS	Reported by Author	this study	this study
1981	PEMA_785	A-7	South Africa	Plant	unspecified	-31.811	18.2359	0.710569	1.2858e-05	TIMS	Reported by Author	this study	this study
1982	PEMA_786	A-8	South Africa	Plant	unspecified	-32.0136	18.3369	0.710624	1.25386e-05	TIMS	Reported by Author	this study	this study
1983	PEMA_787	B-1	South Africa	Plant	unspecified	-31.5244	18.604	0.709326	1.41895e-05	TIMS	Reported by Author	this study	this study
1984	PEMA_788	B-2	South Africa	Plant	unspecified	-31.5247	18.6066	0.711985	1.51906e-05	TIMS	Reported by Author	this study	this study
1985	PEMA_789	B-3	South Africa	Plant	unspecified	-31.527	18.6044	0.708889	1.30243e-05	TIMS	Reported by Author	this study	this study
1986	PEMA_790	B-3-2.B	South Africa	bone	unspecified	-31.527	18.6044	0.709914	1.25336e-05	TIMS	Reported by Author	this study	this study
1987	PEMA_791	B-4	South Africa	Plant	unspecified	-31.526	18.6014	0.710626	1.40988e-05	TIMS	Reported by Author	this study	this study
1988	PEMA_792	B-4-1.B	South Africa	bone	unspecified	-31.526	18.6014	0.710723	1.55069e-05	TIMS	Reported by Author	this study	this study
1989	PEMA_793	B-4-2.B	South Africa	bone	unspecified	-31.526	18.6014	0.711127	1.43693e-05	TIMS	Reported by Author	this study	this study
1990	PEMA_794	C-1.B	South Africa	bone	unspecified	-31.5241	18.6037	0.712068	1.17951e-05	TIMS	Reported by Author	this study	this study
1991	PEMA_795	C-2	South Africa	Plant	unspecified	-31.5232	18.6029	0.716969	1.35945e-05	TIMS	Reported by Author	this study	this study
1992	PEMA_796	C-2.B	South Africa	bone	unspecified	-31.5232	18.6029	0.712052	1.29482e-05	TIMS	Reported by Author	this study	this study
1993	PEMA_797	C-3	South Africa	Plant	unspecified	-31.5229	18.6026	0.7096	1.34967e-05	TIMS	Reported by Author	this study	this study
1994	PEMA_798	C-4	South Africa	Plant	unspecified	-31.5207	18.6004	0.711132	1.35938e-05	TIMS	Reported by Author	this study	this study
1995	PEMA_799	C-5	South Africa	Plant	unspecified	-31.5231	18.6026	0.712076	1.45529e-05	TIMS	Reported by Author	this study	this study
1996	PEMA_800	C-5-2.B	South Africa	bone	unspecified	-31.5231	18.6026	0.712097	1.5456e-05	TIMS	Reported by Author	this study	this study
1997	PEMA_801	C-5-3.B	South Africa	bone	unspecified	-31.5231	18.6026	0.712302	1.34093e-05	TIMS	Reported by Author	this study	this study
1998	PEMA_802	S-1	South Africa	Plant	unspecified	-31.7731	18.6078	0.711641	1.46765e-05	TIMS	Reported by Author	this study	this study
[truncated: 268 more rows]
