# Supplementary material for: Strontium isoscape of sub-Saharan Africa allows tracing origins of victims of the transatlantic slave trade
Source: Nat Commun. 2024 Dec 30;15:10891. doi: 10.1038/s41467-024-55256-0 (PMC11685951; doi:10.1038/s41467-024-55256-0)
Supplement: Supplementary file 5 — Supplementary Data 2 [file 41467_2024_55256_MOESM5_ESM.xlsx]

## Sheet: Supplementary Data 2
Supplementary Data 2. List of geological, climatic, topographic and environmental variables used in the model. P = Polygon; R = Raster.
Variables names in R	Description	Resolution	Object type	Source.of.data.reference.ID	Raster file compilation	Note
agemax	maximum age attribute extracted from Global Lithological Map (GLiM) age attribute (myrs)	1 km	P	89	1
agemean	mean age attribute extracted from GLiM age attribute (myrs)	1 km	P	89	1
agemin	minimum age attribute extracted from GLiM age attribute (myrs)	1 km	P	89	1
geol_agemax	maximum age attribute from African geological (myrs)	1:10 million	P	56	this study
geol_agemin	maximum age attribute from African geological (myrs)	1:10 million	P	56	this study
geol_agemean	maximum age attribute from African geological (myrs)	1:10 million	P	56	this study
glim_xx	GLiM 1st lithological class attribute	1 km	P	89	1
glim_litho	GLiM 2nd lithological class attribute	1 km	P	89	1
rm1	Median bedrock model	1 km	R	1	1
ai_reproj	Global aridity index	30-arc sec	R	90	1
basement_age_reproj	Terrane age attribute (myrs)	5° × 5°	R	91	1
pet_reproj	Global potential evapo-transpiration	30-arc sec	R	90	1
ssa	Multi-models average sea salt wet+dry deposition (kg.ha−1.yr−1)	1° × 1°	R	92	1
dust_reproj	Multi-models average aerosols (g.m−2.yr−1)	1° × 1°	R	93	1
elevation_reproj	SRTM (m)	90 m	R	94	1
rcec_reproj	Cation exchange capacity of soil	250 m	R	95	1
rph_reproj	Soil pH in H2O solution (x10)	250 m	R	95	1
PhKCL	Soil pH in KCl solution (x10)	250 m	R	95	this study
rclay_reproj	Soil clay content (weight %)	250 m	R	95	1
orc	Soil organic carbon content (weight %)	250 m	R	95	this study
silt	Soil silt content (weight %)	250 m	R	95	this study
sand	Soil sand content (weight %)	250 m	R	95	this study
rbulk_repoject	Soil bulk density (kg m−3)	250 m	R	95	1
bouger_reproj	WGM2012_Bouguer anomaly	2 min	R	96	1
MAP	Mean annual precipitation (mm.yr-1)	30-arc sec	R	97	1
mat_reproj	Mean annual temperature (°C)	30-arc sec	R	97	1
nfert	Global nitrogen fertilization	30-arc sec	R	98	this study
pfert	Global phosphorus fertilization	30-arc sec	R	98	this study
srsq3	Quartile 3 bedrock model	1 km	R	1	1
srsq1	Quartile 1 bedrock model	1 km	R	1	1
geol	African geological map (different rock types)	1:10 million	P	56	this study
