# Supplementary material for: Strontium isoscape of sub-Saharan Africa allows tracing origins of victims of the transatlantic slave trade
Source: Nat Commun. 2024 Dec 30;15:10891. doi: 10.1038/s41467-024-55256-0 (PMC11685951; doi:10.1038/s41467-024-55256-0)
Supplement: Supplementary file 6 — Supplementary Data 3 [file 41467_2024_55256_MOESM6_ESM.xlsx]

## Sheet: Supplementary Data 3
Supplementary Data 3. Previously published strontium isotope data of human tooth enamel from the Anson Street African Burial Ground in Charleston (USA)
Chronology	Country	Site	ID	Individual name	Sex	Tooth type	87Sr/86Sr	Reference	Source.of.data.reference.ID
18th century	USA	Anson Street African Burial Ground	CHS01	Banza	Male	Enamel	0.7296	Fleskes et al. (2021)	99
18th century	USA	Anson Street African Burial Ground	CHS03	Lima	Male	Enamel	0.720018	Fleskes et al. (2021)	99
18th century	USA	Anson Street African Burial Ground	CHS04	Kuto	NA	Enamel	0.729221	Fleskes et al. (2021)	99
18th century	USA	Anson Street African Burial Ground	CHS08	Mbangi	Male	Enamel	0.71292	Fleskes et al. (2021)	99
18th century	USA	Anson Street African Burial Ground	CHS10	Anika	Female	Enamel	0.710559	Fleskes et al. (2021)	99
18th century	USA	Anson Street African Burial Ground	CHS11	Nana	Female	Enamel	0.709641	Fleskes et al. (2021)	99
18th century	USA	Anson Street African Burial Ground	CHS12	Ulume	NA	Enamel	0.71092	Fleskes et al. (2021)	99
18th century	USA	Anson Street African Burial Ground	CHS13	Zimbu	Male	Enamel	0.727941	Fleskes et al. (2021)	99
18th century	USA	Anson Street African Burial Ground	CHS14	Juba	NA	Enamel	0.712662	Fleskes et al. (2021)	99
18th century	USA	Anson Street African Burial Ground	CHS15	Talata	NA	Enamel	0.728242	Fleskes et al. (2021)	99
18th century	USA	Anson Street African Burial Ground	CHS16	Wuta	NA	Enamel	0.709699	Fleskes et al. (2021)	99
18th century	USA	Anson Street African Burial Ground	CHS17	Daba	Male	Enamel	0.732923	Fleskes et al. (2021)	99
18th century	USA	Anson Street African Burial Ground	CHS18	Omo	NA	Enamel	0.709787	Fleskes et al. (2021)	99
18th century	USA	Anson Street African Burial Ground	CHS19	Fumu	Male	Enamel	0.712533	Fleskes et al. (2021)	99
18th century	USA	Anson Street African Burial Ground	CHS20	Nina	NA	Enamel	0.709803	Fleskes et al. (2021)	99
18th century	USA	Anson Street African Burial Ground	CHS21	Kwebena	Male	Enamel	0.710109	Fleskes et al. (2021)	99
18th century	USA	Anson Street African Burial Ground	CHS22	Lisa	Female	Enamel	0.716021	Fleskes et al. (2021)	99
18th century	USA	Anson Street African Burial Ground	CHS23	Ganda	NA	Enamel	0.730758	Fleskes et al. (2021)	99
18th century	USA	Anson Street African Burial Ground	CHS24	Coosaw	Female	Enamel	0.710171	Fleskes et al. (2021)	99
18th century	USA	Anson Street African Burial Ground	CHS25	Kiana	NA	Enamel	0.710609	Fleskes et al. (2021)	99
18th century	USA	Anson Street African Burial Ground	CHS26	Risu	Male	Enamel	0.711077	Fleskes et al. (2021)	99
18th century	USA	Anson Street African Burial Ground	CHS27	Amina	NA	Enamel	0.710191	Fleskes et al. (2021)	99
18th century	USA	Anson Street African Burial Ground	CHS28	Kidzera	NA	Enamel	0.709898	Fleskes et al. (2021)	99
18th century	USA	Anson Street African Burial Ground	CHS29	Pita	NA	Enamel	0.717507	Fleskes et al. (2021)	99
18th century	USA	Anson Street African Burial Ground	CHS31	Tima	Female	Enamel	0.709446	Fleskes et al. (2021)	99
18th century	USA	Anson Street African Burial Ground	CHS33	Jode	NA	Enamel	0.70992	Fleskes et al. (2021)	99
18th century	USA	Anson Street African Burial Ground	CHS35	Pele	NA	Enamel	0.712472	Fleskes et al. (2021)	99
18th century	USA	Anson Street African Burial Ground	CHS36	Isi	NA	Enamel	0.710048	Fleskes et al. (2021)	99
18th century	USA	Anson Street African Burial Ground	CHS37	Welela	NA	Enamel	0.711016	Fleskes et al. (2021)	99
