# Supplementary material for: Strontium isoscape of sub-Saharan Africa allows tracing origins of victims of the transatlantic slave trade
Source: Nat Commun. 2024 Dec 30;15:10891. doi: 10.1038/s41467-024-55256-0 (PMC11685951; doi:10.1038/s41467-024-55256-0)
Supplement: Supplementary file 7 — Supplementary Data 4 [file 41467_2024_55256_MOESM7_ESM.xlsx]

## Sheet: Supplementary Data 4
Supplementary Data 4. Previously published isotope data of human tooth enamel from the Pretos Novos Cemetery, Rio de Janeiro (Brazil)
Chronology	Country	Site	ID	Sex	Age	Tooth type	Material	87Sr/86Sr	δ13C (VPDB, ‰)	δ18O (VPDB, ‰)	Reference	Source.of.data.reference.ID
1769-1830 CE	Brazil	Pretos Novos cemetery	P1	NA	NA	PM1	Enamel	0.71208	-1.7	-3.21	Bastos et al. (2016)	100
1769-1830 CE	Brazil	Pretos Novos cemetery	P2	NA	NA	PM1	Enamel	0.73628	-2.7	-2.71	Bastos et al. (2016)	100
1769-1830 CE	Brazil	Pretos Novos cemetery	P3	NA	NA	PM1	Enamel	0.74985	-1.2	-4.22	Bastos et al. (2016)	100
1769-1830 CE	Brazil	Pretos Novos cemetery	P4	NA	NA	PM1	Enamel	0.71442	-14	-5.46	Bastos et al. (2016)	100
1769-1830 CE	Brazil	Pretos Novos cemetery	P5	NA	NA	PM1	Enamel	0.73572	-8.4	-2.21	Bastos et al. (2016)	100
1769-1830 CE	Brazil	Pretos Novos cemetery	P6	NA	NA	PM1	Enamel	0.72006	-2.3	-4.63	Bastos et al. (2016)	100
1769-1830 CE	Brazil	Pretos Novos cemetery	P7	NA	NA	PM1	Enamel	0.71862	-12.1	-2.79	Bastos et al. (2016)	100
1769-1830 CE	Brazil	Pretos Novos cemetery	P8	NA	NA	PM1	Enamel	0.71963	-11.6	-3.88	Bastos et al. (2016)	100
1769-1830 CE	Brazil	Pretos Novos cemetery	P9	NA	NA	PM1	Enamel	0.71851	-10.8	-4.61	Bastos et al. (2016)	100
1769-1830 CE	Brazil	Pretos Novos cemetery	P10	NA	NA	PM1	Enamel	0.71038	-4.1	-4.45	Bastos et al. (2016)	100
1769-1830 CE	Brazil	Pretos Novos cemetery	P11	NA	NA	PM1	Enamel	0.74782	-4.3	-2.67	Bastos et al. (2016)	100
1769-1830 CE	Brazil	Pretos Novos cemetery	P12	NA	NA	PM1	Enamel	0.71625	-12.3	-3.72	Bastos et al. (2016)	100
1769-1830 CE	Brazil	Pretos Novos cemetery	P13	NA	NA	PM1	Enamel	0.73501	-10.6	-5.1	Bastos et al. (2016)	100
1769-1830 CE	Brazil	Pretos Novos cemetery	P14	NA	NA	PM1	Enamel	0.71621	-0.6	-5.21	Bastos et al. (2016)	100
1769-1830 CE	Brazil	Pretos Novos cemetery	P15	Female	Adolescent	PM1	Enamel	0.72094	-5	-3.49	Bastos et al. (2016)	100
1769-1830 CE	Brazil	Pretos Novos cemetery	P16	Female	Adolescent	PM1	Enamel	0.73017	-11.4	-3.66	Bastos et al. (2016)	100
1769-1830 CE	Brazil	Pretos Novos cemetery	P17	NA	NA	PM1	Enamel	0.71037	-3.7	-3.577	Bastos et al. (2016)	100
1769-1830 CE	Brazil	Pretos Novos cemetery	P18	NA	Child	PM2	Enamel	0.71992	-10.6	-4.17	Bastos et al. (2016)	100
1769-1830 CE	Brazil	Pretos Novos cemetery	P19	Male	Adult	PM1	Enamel	0.70857	-1.4	-4.44	Bastos et al. (2016)	100
1769-1830 CE	Brazil	Pretos Novos cemetery	P20	Female	Adult	PM1	Enamel	0.71985	-11.4	-3.71	Bastos et al. (2016)	100
1769-1830 CE	Brazil	Pretos Novos cemetery	P21	Female	Young Adult	PM1	Enamel	0.71607	-11.3	-2.95	Bastos et al. (2016)	100
1769-1830 CE	Brazil	Pretos Novos cemetery	P22	Male	Young Adult	PM1	Enamel	0.70589	-11.1	-2.39	Bastos et al. (2016)	100
1769-1830 CE	Brazil	Pretos Novos cemetery	P23	Male	Young Adult	PM1	Enamel	0.71513	-11.9	-4.2	Bastos et al. (2016)	100
1769-1830 CE	Brazil	Pretos Novos cemetery	P24	Female	Adult	PM1	Enamel	0.72437	-9.2	-3.32	Bastos et al. (2016)	100
1769-1830 CE	Brazil	Pretos Novos cemetery	P25	NA	NA	PM1	Enamel	0.73384	-12	-4	Bastos et al. (2016)	100
1769-1830 CE	Brazil	Pretos Novos cemetery	P27	Female	Adolescent	PM1	Enamel	0.72874	-12.1	-3.5	Bastos et al. (2016)	100
1769-1830 CE	Brazil	Pretos Novos cemetery	P28	Male	Adult	PM1	Enamel	0.71014	-4.3	-4.24	Bastos et al. (2016)	100
1769-1830 CE	Brazil	Pretos Novos cemetery	P29	Male	Adolescent	C	Enamel	0.73505	-1.4	-4.65	Bastos et al. (2016)	100
1769-1830 CE	Brazil	Pretos Novos cemetery	P30	Male	Young Adult	C	Enamel	0.71449	-0.3	-1.26	Bastos et al. (2016)	100
1769-1830 CE	Brazil	Pretos Novos cemetery	P31	Male	Young Adult	PM2	Enamel	0.71389	-2.2	-1.66	Bastos et al. (2016)	100
